# Supplementary material for: Prevalence of and Factors Associated with Human Cysticercosis in 60 Villages in Three Provinces of Burkina Faso
Source: PLoS Negl Trop Dis. 2015 Nov 20;9(11):e0004248. doi: 10.1371/journal.pntd.0004248 (PMC4654529; doi:10.1371/journal.pntd.0004248)
Supplement: S1 Dataset — Table vill_level with with percent of roaming pigs, soil pH level and percentage of sand in the soil by village. (XLS) [file pntd.0004248.s002.xls]

## Sheet: ind_lev
VillID	Province	gender	latrine_access	where_eat_pork	wealthq_cat	age_cat
1	BOULKIEMDE	Female	No	Eat pork at home only	0	0
1	BOULKIEMDE	Female	No	Eat pork in other home	0	2
1	BOULKIEMDE	Female	No	Ate pork before, not now	1	2
1	BOULKIEMDE	Male	No	Eat pork at home only	0	0
1	BOULKIEMDE	Female	No	Eat pork at home only	0	0
1	BOULKIEMDE	Male	Yes	Eat pork at the village market	1	0
1	BOULKIEMDE	Male	No	Eat pork at the village market	1	0
1	BOULKIEMDE	Female	No	Eat pork at the village market	1	0
1	BOULKIEMDE	Male	No	Eat pork at home only	1	0
1	BOULKIEMDE	Male	No	Eat pork at home only	1	2
1	BOULKIEMDE	Female	No	Eat pork at home only	1	0
1	BOULKIEMDE				0
1	BOULKIEMDE	Male	No	Ate pork before, not now	1	2
1	BOULKIEMDE	Male	No	Eat pork at home only	0	0
1	BOULKIEMDE	Male	No	Eat pork at the village market	1	1
1	BOULKIEMDE	Female	No	Eat pork at home only	0	0
1	BOULKIEMDE	Female	No	Eat pork at home only	0	1
1	BOULKIEMDE	Female	No	Eat pork in other home	0	0
1	BOULKIEMDE	Male	No	Eat pork at the village market	1	1
1	BOULKIEMDE	Male	No	Eat pork in another village market	1	1
1	BOULKIEMDE	Male	No	Eat pork at home only	0	2
1	BOULKIEMDE	Male	No	Eat pork at the village market	1	0
1	BOULKIEMDE	Male	No	Eat pork at the village market	0	0
1	BOULKIEMDE	Female	No	Eat pork at home only	0	0
1	BOULKIEMDE	Female	No	Eat pork at home only	0	2
1	BOULKIEMDE	Female	No	Eat pork in other home	1	0
1	BOULKIEMDE	Male	No	Eat pork at the village market	1	2
1	BOULKIEMDE	Male	No	Eat pork in another village market	1	0
1	BOULKIEMDE	Male	No	Never ate pork	1	0
1	BOULKIEMDE	Male		Eat pork at home only	0	0
1	BOULKIEMDE	Female	No	Eat pork at home only	1	1
1	BOULKIEMDE	Female	No	Eat pork at home only	1	0
1	BOULKIEMDE	Male	No	Eat pork in another village market	0	0
1	BOULKIEMDE	Male	No	Eat pork in other home	0	0
1	BOULKIEMDE	Female	No	Eat pork at home only	0	0
1	BOULKIEMDE	Female	No	Eat pork at home only	0	0
1	BOULKIEMDE	Female	No	Eat pork in other home	1	0
1	BOULKIEMDE	Female	No	Eat pork at home only	0	0
1	BOULKIEMDE	Male	No	Eat pork at home only	0	0
1	BOULKIEMDE	Female	No	Eat pork in another village market	1	0
1	BOULKIEMDE	Female	No	Ate pork before, not now	1	1
1	BOULKIEMDE	Male	No	Eat pork in another village market	0	0
1	BOULKIEMDE	Male	No	Eat pork in another village market	0	2
1	BOULKIEMDE	Male	No	Never ate pork	1	1
1	BOULKIEMDE	Male	No	Eat pork at home only	1	0
1	BOULKIEMDE	Female	No	Eat pork at home only	0	0
1	BOULKIEMDE	Male	No	Eat pork in another village market	1	2
1	BOULKIEMDE	Male	No	Eat pork at home only	1	0
1	BOULKIEMDE	Male	No	Ate pork before, not now	1	2
1	BOULKIEMDE	Female	No	Eat pork in other home	1	0
1	BOULKIEMDE	Female	No	Eat pork at home only	1	1
1	BOULKIEMDE	Female	No	Never ate pork	1	0
1	BOULKIEMDE	Male	No	Eat pork at home only	0	0
1	BOULKIEMDE	Male	No	Eat pork in another village market	0	1
1	BOULKIEMDE	Male	No	Eat pork at home only	1	0
1	BOULKIEMDE	Male	No	Ate pork before, not now	0	1
1	BOULKIEMDE	Male	No	Eat pork at the village market	0	0
1	BOULKIEMDE	Male	No	Eat pork at home only	1	0
1	BOULKIEMDE	Female	No	Eat pork at home only	0	0
1	BOULKIEMDE	Male	No	Eat pork at the village market	1	2
2	BOULKIEMDE	Male	No	Eat pork in another village market	1	1
2	BOULKIEMDE	Male	No	Eat pork in another village market	1	2
2	BOULKIEMDE	Male	No	Eat pork in another village market	1	0
2	BOULKIEMDE	Male	Yes	Eat pork at home only	1	0
2	BOULKIEMDE	Female	No	Eat pork at home only	0	1
2	BOULKIEMDE	Female	Yes	Eat pork at home only	1	0
2	BOULKIEMDE	Male	Yes	Eat pork at home only	1	0
2	BOULKIEMDE	Male	No	Never ate pork	0	0
2	BOULKIEMDE	Male	No	Eat pork at home only	1	0
2	BOULKIEMDE	Male	No	Ate pork before, not now	0	1
2	BOULKIEMDE	Female	No	Eat pork at home only	0	1
2	BOULKIEMDE	Male	No	Eat pork at home only	0	0
2	BOULKIEMDE	Male	No	Eat pork in another village market	1	1
2	BOULKIEMDE	Male	No	Never ate pork	0	2
2	BOULKIEMDE	Male	No	Eat pork at home only	1	0
2	BOULKIEMDE	Male	No	Eat pork at the village market	1	1
2	BOULKIEMDE	Female	Yes	Eat pork at home only	0	0
2	BOULKIEMDE	Female	No	Eat pork in other home	0	1
2	BOULKIEMDE	Male	Yes	Eat pork at home only	1	0
2	BOULKIEMDE	Female	Yes	Eat pork in other home	0	0
2	BOULKIEMDE	Male	No	Eat pork at home only	1	0
2	BOULKIEMDE	Female	No	Eat pork in another village market	1	2
2	BOULKIEMDE	Male	No	Eat pork in another village market	1	2
2	BOULKIEMDE	Male	No	Eat pork at the village market	0	1
2	BOULKIEMDE	Female	No	Eat pork at the village market	0	2
2	BOULKIEMDE	Male	No	Ate pork before, not now	0	2
2	BOULKIEMDE	Male	No	Eat pork at home only	0	2
2	BOULKIEMDE	Female	No	Eat pork at home only	0	2
2	BOULKIEMDE	Male	No	Ate pork before, not now	0	1
2	BOULKIEMDE	Female	No	Eat pork at home only	0	0
2	BOULKIEMDE	Male	No	Eat pork at home only	0	2
2	BOULKIEMDE	Female	No	Eat pork in other home	1	1
2	BOULKIEMDE	Female	No	Eat pork at home only	1	0
2	BOULKIEMDE	Male	No	Eat pork at the village market	1	0
2	BOULKIEMDE	Female	No	Eat pork at home only	0	0
2	BOULKIEMDE	Male	No	Eat pork in another village market	0	1
2	BOULKIEMDE	Male	No	Eat pork at the village market	0	1
2	BOULKIEMDE	Female	No	Ate pork before, not now	1	0
2	BOULKIEMDE	Female	No	Eat pork at home only	0	1
2	BOULKIEMDE	Female	No	Eat pork at home only	0	1
2	BOULKIEMDE	Male	No	Eat pork at home only	1	1
2	BOULKIEMDE	Female	No	Eat pork at home only	0	2
2	BOULKIEMDE	Male	No	Eat pork at the village market	0	2
2	BOULKIEMDE	Male	No	Ate pork before, not now	0	1
2	BOULKIEMDE	Female	No	Never ate pork	0	2
2	BOULKIEMDE	Male	No	Eat pork at home only	0	0
2	BOULKIEMDE	Male	No	Eat pork at the village market	0	1
2	BOULKIEMDE	Male	No	Never ate pork	1	1
2	BOULKIEMDE	Male	No	Never ate pork	0	1
2	BOULKIEMDE	Female	No	Eat pork at home only	0	1
2	BOULKIEMDE	Female	Yes	Never ate pork	1	1
2	BOULKIEMDE	Male	Yes	Eat pork in another village market	0	1
2	BOULKIEMDE	Male	No	Eat pork in another village market	0	1
2	BOULKIEMDE	Female	Yes	Eat pork at home only	1	2
2	BOULKIEMDE	Male	Yes	Ate pork before, not now	0	1
2	BOULKIEMDE	Female	No	Never ate pork	0	0
2	BOULKIEMDE	Male	No	Eat pork at home only	0	1
2	BOULKIEMDE	Female	No	Eat pork at the village market	1	1
2	BOULKIEMDE	Female	No	Eat pork at home only	0	0
2	BOULKIEMDE	Male	No	Eat pork in another village market	1	2
2	BOULKIEMDE	Male	No	Eat pork at home only	0	0
2	BOULKIEMDE	Male	No	Eat pork at home only	0	2
3	BOULKIEMDE	Female	No	Never ate pork	0	1
3	BOULKIEMDE	Female	Yes	Eat pork at home only	1	0
3	BOULKIEMDE	Male	Yes	Eat pork at the village market	0	0
3	BOULKIEMDE	Female	Yes	Ate pork before, not now	1	2
3	BOULKIEMDE	Female	No	Eat pork at home only	0	1
3	BOULKIEMDE	Male	Yes	Ate pork before, not now	1	2
3	BOULKIEMDE	Female	No	Eat pork at home only	0	0
3	BOULKIEMDE	Female	No	Never ate pork	1	0
3	BOULKIEMDE	Female	No	Eat pork at home only	0	1
3	BOULKIEMDE	Female	No	Eat pork in other home	1	2
3	BOULKIEMDE	Male	No	Eat pork at home only	0	0
3	BOULKIEMDE	Male	Yes	Eat pork at home only	0	0
3	BOULKIEMDE	Female	Yes	Eat pork at home only	1	1
3	BOULKIEMDE	Male	No	Eat pork at home only	0	1
3	BOULKIEMDE	Female	Yes	Eat pork at the village market	1	0
3	BOULKIEMDE	Female	Yes	Eat pork at home only	1	1
3	BOULKIEMDE	Female	No	Eat pork at home only	1	0
3	BOULKIEMDE	Female	No	Eat pork at home only	0	2
3	BOULKIEMDE	Male	No	Eat pork at home only	1	0
3	BOULKIEMDE	Female	Yes	Never ate pork	1	1
3	BOULKIEMDE	Female	No	Eat pork at home only	0	1
3	BOULKIEMDE	Female		Eat pork in other home	0	1
3	BOULKIEMDE	Male	No	Never ate pork	0	2
3	BOULKIEMDE				0
3	BOULKIEMDE	Female	No	Eat pork at home only	1	1
3	BOULKIEMDE	Female	Yes	Eat pork at home only	1	0
3	BOULKIEMDE	Male	Yes	Eat pork in another village market	0	1
3	BOULKIEMDE	Female	No	Eat pork at home only	0	0
3	BOULKIEMDE	Female	No	Eat pork at home only	1	0
3	BOULKIEMDE	Female	No	Eat pork in other home	1	0
3	BOULKIEMDE	Female	No	Eat pork in other home	1	1
3	BOULKIEMDE	Female	Yes	Never ate pork	1	0
3	BOULKIEMDE	Female	No	Never ate pork	0	2
3	BOULKIEMDE	Female	Yes	Eat pork at home only	1	0
3	BOULKIEMDE	Female	No	Eat pork at home only	0	1
3	BOULKIEMDE	Male	Yes	Ate pork before, not now	0	1
3	BOULKIEMDE	Female	No	Eat pork at the village market	0	0
3	BOULKIEMDE	Female	Yes	Never ate pork	1	1
3	BOULKIEMDE	Female	Yes	Eat pork at home only	1	1
3	BOULKIEMDE	Female	Yes	Eat pork in other home	0	2
3	BOULKIEMDE	Male	Yes	Eat pork in another village market	0	1
3	BOULKIEMDE	Male	No	Eat pork at home only	0	2
3	BOULKIEMDE	Female	No	Eat pork in other home	0	0
3	BOULKIEMDE	Male	No	Eat pork at home only	0	0
3	BOULKIEMDE	Male	Yes	Eat pork at the village market	0	2
3	BOULKIEMDE	Female	No	Eat pork at home only	0	0
3	BOULKIEMDE	Female	No	Eat pork at home only	0	2
3	BOULKIEMDE	Female	No	Never ate pork	1	2
3	BOULKIEMDE	Female	Yes	Ate pork before, not now	0	2
3	BOULKIEMDE	Female	Yes	Eat pork in other home	1	0
3	BOULKIEMDE	Male	No	Eat pork at home only	1	0
3	BOULKIEMDE	Female	No	Eat pork at home only	0	1
3	BOULKIEMDE	Female	Yes	Never ate pork	1	0
3	BOULKIEMDE	Female	Yes	Never ate pork	1	0
3	BOULKIEMDE	Male	Yes	Eat pork in other home	1	0
3	BOULKIEMDE	Female	Yes	Eat pork at the village market	1	1
3	BOULKIEMDE	Female	Yes	Never ate pork	1	1
3	BOULKIEMDE	Female	No	Eat pork at home only	0	2
3	BOULKIEMDE	Male	No	Eat pork at home only	0	0
3	BOULKIEMDE	Female	Yes	Never ate pork	1	1
4	BOULKIEMDE	Female	No	Eat pork in other home	0	2
4	BOULKIEMDE	Female	No	Eat pork in other home	0	2
4	BOULKIEMDE	Female	No	Eat pork at home only	1	2
4	BOULKIEMDE	Male	No	Eat pork at the village market	0	1
4	BOULKIEMDE	Male	No	Eat pork in another village market	0	0
4	BOULKIEMDE	Female	No	Eat pork at home only	0	0
4	BOULKIEMDE	Female	No	Eat pork at home only	0	0
4	BOULKIEMDE	Male	No	Eat pork at home only	0	0
4	BOULKIEMDE	Female	No	Eat pork at the village market	1	1
4	BOULKIEMDE	Male	No	Eat pork at home only	0	0
4	BOULKIEMDE	Female	No	Eat pork at home only	0	1
4	BOULKIEMDE	Female	No	Eat pork at home only	0	0
4	BOULKIEMDE	Female	No	Eat pork at home only	0	0
4	BOULKIEMDE	Female	No	Ate pork before, not now	0	2
4	BOULKIEMDE	Female	No	Eat pork in other home	1	0
4	BOULKIEMDE	Female	No	Eat pork in other home	0	2
4	BOULKIEMDE	Female	No	Eat pork in other home	0	2
4	BOULKIEMDE	Female	No	Eat pork at home only	0	1
4	BOULKIEMDE	Female	No	Eat pork at home only	0	1
4	BOULKIEMDE	Female	Yes	Eat pork at home only	0	0
4	BOULKIEMDE	Female	No	Eat pork at home only	0	0
4	BOULKIEMDE	Female	No	Eat pork at home only	0	0
4	BOULKIEMDE	Female	No	Eat pork at home only	1	0
4	BOULKIEMDE	Female	No	Eat pork in other home	1	0
4	BOULKIEMDE	Female	No	Eat pork at home only	0	2
4	BOULKIEMDE	Female	No	Eat pork at home only	1	2
4	BOULKIEMDE	Male	No	Eat pork at the village market	0	2
4	BOULKIEMDE	Male	No	Eat pork in another village market	0	0
4	BOULKIEMDE	Male	No	Eat pork at home only	0	0
4	BOULKIEMDE	Male	Yes	Eat pork at the village market	1	1
4	BOULKIEMDE	Male	No	Eat pork at home only	1	0
4	BOULKIEMDE	Female	No	Eat pork at home only	0	0
4	BOULKIEMDE	Female	No	Eat pork at home only	0	0
4	BOULKIEMDE	Female	No	Eat pork at home only	0	0
4	BOULKIEMDE	Female	No	Eat pork at the village market	1	1
4	BOULKIEMDE	Male	No	Eat pork in another village market	0	2
4	BOULKIEMDE	Male	No	Eat pork in another village market	0	2
4	BOULKIEMDE	Female	No	Eat pork at home only	0	1
4	BOULKIEMDE	Female	No	Eat pork at home only	0	0
4	BOULKIEMDE	Male	No	Eat pork in another village market	0	2
4	BOULKIEMDE	Female	No	Eat pork at home only	0	2
4	BOULKIEMDE	Female	No	Eat pork in other home	0	2
4	BOULKIEMDE	Male	Yes	Ate pork before, not now	0	1
4	BOULKIEMDE	Female	No	Eat pork at home only	1	0
4	BOULKIEMDE	Male	Yes	Eat pork at the village market	1	2
4	BOULKIEMDE	Female	No	Eat pork at home only	0	0
4	BOULKIEMDE	Female	No	Never ate pork	1	1
4	BOULKIEMDE	Male		Eat pork at home only	1	0
4	BOULKIEMDE	Female	No	Eat pork at home only	0	0
4	BOULKIEMDE	Female	No	Ate pork before, not now	1	2
4	BOULKIEMDE	Female	No	Eat pork at the village market	1	1
4	BOULKIEMDE	Male	No	Eat pork at home only	0	1
4	BOULKIEMDE	Female	No	Eat pork at home only	1	0
4	BOULKIEMDE	Male	No	Eat pork at home only	1	0
4	BOULKIEMDE	Female	No	Ate pork before, not now	0	2
4	BOULKIEMDE	Male	No	Ate pork before, not now	0	0
4	BOULKIEMDE	Male	No	Eat pork at home only	0	0
4	BOULKIEMDE	Male	Yes	Eat pork at home only	0	0
4	BOULKIEMDE	Female	No	Eat pork at home only	0	2
4	BOULKIEMDE	Female	No	Never ate pork	1	0
5	BOULKIEMDE	Female	No	Eat pork in other home	1	0
5	BOULKIEMDE	Female	Yes	Eat pork at the village market	1	0
5	BOULKIEMDE	Female	No	Ate pork before, not now	1	0
5	BOULKIEMDE	Female	No	Eat pork at home only	0	0
5	BOULKIEMDE	Female	No	Eat pork at home only	0	0
5	BOULKIEMDE	Female	No	Eat pork at home only	0	1
5	BOULKIEMDE	Female	No	Eat pork in other home	0	1
5	BOULKIEMDE	Male	No	Eat pork at the village market	1	1
5	BOULKIEMDE	Female	No	Eat pork at home only	1	0
5	BOULKIEMDE	Male	No	Ate pork before, not now	1	2
5	BOULKIEMDE	Male	No	Ate pork before, not now	1	1
5	BOULKIEMDE	Male	No	Eat pork at the village market	0	0
5	BOULKIEMDE	Female	Yes	Eat pork at home only	1	2
5	BOULKIEMDE	Female	No	Eat pork at home only	0	2
5	BOULKIEMDE	Female	No	Eat pork at home only	1	1
5	BOULKIEMDE	Female	No	Eat pork at the village market	1	2
5	BOULKIEMDE	Female	No	Ate pork before, not now	0	2
5	BOULKIEMDE	Female	No	Eat pork at home only	0	1
5	BOULKIEMDE	Female	No	Eat pork at home only	0	1
5	BOULKIEMDE	Female	No	Ate pork before, not now	1	0
5	BOULKIEMDE	Female	No	Eat pork at home only	1	1
5	BOULKIEMDE	Male	No	Eat pork at home only	0	0
5	BOULKIEMDE	Male	No	Eat pork at the village market	0	0
5	BOULKIEMDE	Female		Eat pork at home only	1	0
5	BOULKIEMDE	Male	No	Eat pork at home only	0	2
5	BOULKIEMDE	Male	No	Eat pork at home only	1	0
5	BOULKIEMDE	Male	No	Eat pork at home only	0	2
5	BOULKIEMDE	Female	No	Eat pork at the village market	0	2
5	BOULKIEMDE	Female	No	Eat pork at the village market	0	0
5	BOULKIEMDE	Female	Yes	Eat pork at home only	1	1
5	BOULKIEMDE	Female	No	Eat pork at home only	0	1
5	BOULKIEMDE	Male	No	Eat pork at the village market	0	1
5	BOULKIEMDE	Female	No	Eat pork at home only	1	1
5	BOULKIEMDE	Female	No	Eat pork at home only	1	0
5	BOULKIEMDE	Female	No	Eat pork at home only	1	0
5	BOULKIEMDE	Female	No	Eat pork at the village market	1	0
5	BOULKIEMDE	Male	No	Eat pork at home only	0	0
5	BOULKIEMDE	Male	No	Ate pork before, not now	0	1
5	BOULKIEMDE	Female	No	Eat pork in other home	1	0
5	BOULKIEMDE	Male	No	Eat pork at home only	0	0
5	BOULKIEMDE	Female	No	Eat pork at the village market	0	0
5	BOULKIEMDE	Female	No	Eat pork at home only	0	0
5	BOULKIEMDE	Female	No	Eat pork at home only	1	0
5	BOULKIEMDE	Female	No	Eat pork at home only	0	2
5	BOULKIEMDE	Female	No	Ate pork before, not now	0	1
5	BOULKIEMDE	Male	No	Ate pork before, not now	1	1
5	BOULKIEMDE	Female	No	Never ate pork	1	0
5	BOULKIEMDE	Male	No	Eat pork at the village market	1	0
5	BOULKIEMDE	Male	No	Eat pork at home only	1	0
5	BOULKIEMDE	Female	No	Eat pork at home only	0	1
5	BOULKIEMDE	Female	No	Eat pork at home only	1	1
5	BOULKIEMDE	Male	No	Ate pork before, not now	1	1
5	BOULKIEMDE	Male	No	Ate pork before, not now	0	0
5	BOULKIEMDE	Female	No	Eat pork at home only	1	0
5	BOULKIEMDE	Female	Yes	Eat pork at home only	1	0
5	BOULKIEMDE	Male	No	Ate pork before, not now	1	1
5	BOULKIEMDE	Female	No	Eat pork at home only	0	1
5	BOULKIEMDE	Male	No	Eat pork in another village market	0	2
5	BOULKIEMDE	Male	Yes	Eat pork in another village market	1	1
5	BOULKIEMDE	Female	No	Eat pork at home only	0	0
6	BOULKIEMDE	Male	No	Eat pork in another village market	1	2
6	BOULKIEMDE	Male	No	Eat pork at home only	0	0
6	BOULKIEMDE	Male	No	Eat pork in another village market	1	1
6	BOULKIEMDE	Male	No	Eat pork at home only	1	0
6	BOULKIEMDE	Female	Yes	Eat pork at home only	0	2
6	BOULKIEMDE	Female	No	Eat pork at home only	0	1
6	BOULKIEMDE	Female	No	Eat pork at home only	1	2
6	BOULKIEMDE	Male	No	Eat pork at home only	0	2
6	BOULKIEMDE	Female	No	Eat pork in other home	0	0
6	BOULKIEMDE	Male	No	Never ate pork	1	2
6	BOULKIEMDE	Male	Yes	Eat pork at home only	1	0
6	BOULKIEMDE	Male	No	Eat pork at home only	1	0
6	BOULKIEMDE	Female	No	Eat pork at home only	1	0
6	BOULKIEMDE	Female	No	Eat pork in other home	0	0
6	BOULKIEMDE	Female	No	Eat pork at home only	1	1
6	BOULKIEMDE	Female	No	Never ate pork	1	0
6	BOULKIEMDE	Female	No	Eat pork at home only	0	1
6	BOULKIEMDE	Female	No	Ate pork before, not now	0	1
6	BOULKIEMDE	Female	No	Eat pork at home only	0	2
6	BOULKIEMDE	Female	No	Eat pork at home only	0	2
6	BOULKIEMDE	Male	No	Eat pork at the village market	1	2
6	BOULKIEMDE	Male	No	Eat pork at the village market	1	0
6	BOULKIEMDE	Male	No	Ate pork before, not now	1	1
6	BOULKIEMDE	Female	No	Eat pork at the village market	1	0
6	BOULKIEMDE	Female	No	Eat pork at home only	0	2
6	BOULKIEMDE	Male	No	Eat pork at the village market	0	2
6	BOULKIEMDE	Male	No	Eat pork at the village market	0	0
6	BOULKIEMDE	Male	No	Eat pork at the village market	1	0
6	BOULKIEMDE	Female	Yes	Eat pork at the village market	0	1
6	BOULKIEMDE	Female	Yes	Eat pork at home only	1	1
6	BOULKIEMDE	Female	No	Eat pork in other home	1	2
6	BOULKIEMDE	Female	No	Eat pork at the village market	1	1
6	BOULKIEMDE	Female	No	Eat pork at home only	1	0
6	BOULKIEMDE	Female	No	Eat pork at home only	0	0
6	BOULKIEMDE	Female	No	Eat pork in other home	1	1
6	BOULKIEMDE	Male	No	Eat pork at home only	0	0
6	BOULKIEMDE	Male	No	Never ate pork	0	2
6	BOULKIEMDE	Female	No	Eat pork at home only	0	2
6	BOULKIEMDE	Male	No	Eat pork in another village market	1	2
6	BOULKIEMDE	Female	No	Eat pork at home only	0	0
6	BOULKIEMDE	Male	No	Ate pork before, not now	0	2
6	BOULKIEMDE	Female	No	Eat pork at home only	0	0
6	BOULKIEMDE	Female	No	Eat pork at home only	1	1
6	BOULKIEMDE	Female	No	Eat pork at home only	0	0
6	BOULKIEMDE	Female	No	Eat pork at home only	0	1
6	BOULKIEMDE	Female	No	Never ate pork	0	2
6	BOULKIEMDE	Female	No	Eat pork in other home	0	2
6	BOULKIEMDE	Male	No	Eat pork at home only	0	1
6	BOULKIEMDE	Female	No	Eat pork at home only	0	2
6	BOULKIEMDE	Male	Yes	Never ate pork	0	0
6	BOULKIEMDE	Male	No	Eat pork at home only	0	2
6	BOULKIEMDE	Male	No	Eat pork in other home	0	0
6	BOULKIEMDE	Male	Yes	Ate pork before, not now	1	1
6	BOULKIEMDE	Male	No	Never ate pork	1	0
6	BOULKIEMDE	Male	No	Ate pork before, not now	1	1
6	BOULKIEMDE	Male	No	Never ate pork	1	0
6	BOULKIEMDE	Male	Yes	Ate pork before, not now	1	1
6	BOULKIEMDE	Female	No	Ate pork before, not now	1	2
6	BOULKIEMDE	Female	No	Eat pork at home only	0	1
6	BOULKIEMDE	Male	No	Eat pork in another village market	1	1
7	BOULKIEMDE	Male	No	Eat pork in another village market	1	2
7	BOULKIEMDE	Male	No	Eat pork at home only	0	0
7	BOULKIEMDE	Female	No	Eat pork at home only	1	0
7	BOULKIEMDE	Female	No	Eat pork in other home	0	0
7	BOULKIEMDE	Male	No	Eat pork at the village market	1	2
7	BOULKIEMDE	Female	No	Eat pork at home only	0	0
7	BOULKIEMDE	Female	No	Eat pork at home only	1	1
7	BOULKIEMDE	Female	No	Eat pork at home only	1	0
7	BOULKIEMDE	Male	No	Eat pork at home only	0	0
7	BOULKIEMDE	Male	No	Eat pork at the village market	0	2
7	BOULKIEMDE	Female	No	Eat pork in other home	0	2
7	BOULKIEMDE	Male	No	Eat pork in another village market	1	0
7	BOULKIEMDE	Male	No	Eat pork in another village market	1	1
7	BOULKIEMDE	Female	No	Eat pork at home only	0	2
7	BOULKIEMDE	Female	No	Eat pork at home only	0	0
7	BOULKIEMDE	Female	No	Ate pork before, not now	0	0
7	BOULKIEMDE	Female	No	Eat pork at home only	0	0
7	BOULKIEMDE	Male	No	Eat pork at home only	1	0
7	BOULKIEMDE	Female	No	Eat pork at the village market	0	0
7	BOULKIEMDE	Female	No	Eat pork at home only	0	0
7	BOULKIEMDE	Male	No	Eat pork at home only	0	0
7	BOULKIEMDE	Female	No	Eat pork at the village market	1	1
7	BOULKIEMDE	Female	No	Eat pork at home only	0	0
7	BOULKIEMDE	Female	No	Eat pork at the village market	0	0
7	BOULKIEMDE	Male	No	Eat pork in other home	1	0
7	BOULKIEMDE	Female	No	Eat pork in other home	0	0
7	BOULKIEMDE	Female	No	Eat pork at the village market	0	0
7	BOULKIEMDE	Male	No	Eat pork in another village market	1	1
7	BOULKIEMDE	Female	No	Eat pork in other home	0	1
7	BOULKIEMDE	Female	No	Eat pork at the village market	0	2
7	BOULKIEMDE	Male	No	Eat pork in another village market	1	0
7	BOULKIEMDE	Male	No	Eat pork in other home	0	0
7	BOULKIEMDE	Male	No	Eat pork in another village market	0	0
7	BOULKIEMDE	Male	No	Never ate pork	1	2
7	BOULKIEMDE	Male	No	Eat pork in other home	0	0
7	BOULKIEMDE	Male	No	Never ate pork	1	2
7	BOULKIEMDE	Female	No	Never ate pork	0	1
7	BOULKIEMDE	Female		Never ate pork	1	2
7	BOULKIEMDE	Female	Yes	Never ate pork	1	1
7	BOULKIEMDE	Male	No	Eat pork at the village market	0	2
7	BOULKIEMDE	Female	No	Eat pork at home only	0	2
7	BOULKIEMDE	Female	No	Eat pork at home only	0	0
7	BOULKIEMDE	Female	No	Ate pork before, not now	0	0
7	BOULKIEMDE	Male	No	Never ate pork	0	2
7	BOULKIEMDE	Female	No	Eat pork at home only	1	2
7	BOULKIEMDE	Female	No	Never ate pork	1	0
7	BOULKIEMDE	Female	No	Eat pork at home only	0	2
7	BOULKIEMDE	Female	No	Never ate pork	0	0
7	BOULKIEMDE	Male	No	Never ate pork	1	1
7	BOULKIEMDE	Male	No	Never ate pork	0	1
7	BOULKIEMDE	Female	No	Eat pork at home only	0	0
7	BOULKIEMDE	Female	No	Eat pork at home only	1	0
7	BOULKIEMDE	Female	No	Eat pork at the village market	0	2
7	BOULKIEMDE	Female	No	Eat pork in other home	0	2
7	BOULKIEMDE	Male	No	Eat pork at the village market	0	2
7	BOULKIEMDE	Female	No	Eat pork at home only	0	2
7	BOULKIEMDE	Male	No	Never ate pork	0	0
7	BOULKIEMDE	Male	No	Never ate pork	0	0
7	BOULKIEMDE	Male	No	Never ate pork	1	0
7	BOULKIEMDE	Female	Yes	Never ate pork	1	0
8	BOULKIEMDE	Female	No	Eat pork at the village market	0	0
8	BOULKIEMDE	Female	No	Eat pork at home only	0	0
8	BOULKIEMDE	Female	No	Eat pork at home only	0	1
8	BOULKIEMDE	Male	No	Eat pork at the village market	1	1
8	BOULKIEMDE	Female	No	Never ate pork	1	0
8	BOULKIEMDE	Male	No	Eat pork at the village market	0	1
8	BOULKIEMDE	Female	No	Eat pork at home only	1	0
8	BOULKIEMDE	Female	No	Eat pork at home only	0	0
8	BOULKIEMDE	Female	No	Eat pork in other home	1	2
8	BOULKIEMDE	Male	No	Eat pork at home only	0	0
8	BOULKIEMDE	Female	No	Eat pork in other home	1	1
8	BOULKIEMDE	Female	No	Eat pork at home only	1	1
8	BOULKIEMDE	Male	No	Eat pork at the village market	0	1
8	BOULKIEMDE	Female	No	Eat pork at home only	0	0
8	BOULKIEMDE	Female	No	Eat pork at home only	0	1
8	BOULKIEMDE	Male	No	Eat pork at home only	1	0
8	BOULKIEMDE	Female	No	Eat pork at home only	0	1
8	BOULKIEMDE	Female	No	Eat pork in other home	0	2
8	BOULKIEMDE	Male	No	Eat pork at the village market	0	0
8	BOULKIEMDE	Male	No	Eat pork at the village market	0	1
8	BOULKIEMDE	Male	No	Eat pork at home only	0	1
8	BOULKIEMDE	Male	No	Eat pork at the village market	0	1
8	BOULKIEMDE	Male	No	Eat pork at the village market	0	2
8	BOULKIEMDE	Male	No	Eat pork at the village market	1	2
8	BOULKIEMDE	Female	No	Eat pork at the village market	0	2
8	BOULKIEMDE	Female	No	Eat pork at home only	1	1
8	BOULKIEMDE	Female	No	Eat pork at home only	1	1
8	BOULKIEMDE	Male	No	Eat pork at the village market	0	1
8	BOULKIEMDE	Female	No	Eat pork in other home	0	0
8	BOULKIEMDE	Female	No	Eat pork in other home	1	0
8	BOULKIEMDE	Male	No	Eat pork at the village market	1	1
8	BOULKIEMDE	Male	No	Eat pork at the village market	0	1
8	BOULKIEMDE	Female	No	Eat pork at home only	0	0
8	BOULKIEMDE	Female	No	Eat pork at home only	0	0
8	BOULKIEMDE	Female	No	Never ate pork	0	1
8	BOULKIEMDE	Male	No	Eat pork in other home	1	0
8	BOULKIEMDE	Female	No	Never ate pork	1	0
8	BOULKIEMDE	Female	No	Eat pork at home only	0	2
8	BOULKIEMDE	Female	Yes	Eat pork at home only	1	1
8	BOULKIEMDE	Male	No	Eat pork at home only	1	0
8	BOULKIEMDE	Female	No	Eat pork at the village market	0	0
8	BOULKIEMDE	Male	No	Eat pork at home only	1	0
8	BOULKIEMDE	Male	No	Never ate pork	0	0
8	BOULKIEMDE	Male	No	Eat pork at the village market	1	0
8	BOULKIEMDE	Male	Yes	Eat pork in other home	0	0
8	BOULKIEMDE	Male	No	Eat pork at the village market	0	1
8	BOULKIEMDE	Female	No	Never ate pork	0	1
8	BOULKIEMDE	Female	No	Eat pork at home only	0	0
8	BOULKIEMDE	Male	No	Eat pork at home only	0	0
8	BOULKIEMDE	Male	No	Eat pork at the village market	0	1
8	BOULKIEMDE	Male	No	Eat pork at home only	0	0
8	BOULKIEMDE	Female	No	Eat pork at the village market	0	1
8	BOULKIEMDE	Male	No	Eat pork in other home	0	0
8	BOULKIEMDE	Male	No	Eat pork at home only	1	0
8	BOULKIEMDE	Female	No	Eat pork at home only	0	0
8	BOULKIEMDE	Male	No	Eat pork at home only	0	0
8	BOULKIEMDE	Male	No	Eat pork at home only	1	0
8	BOULKIEMDE	Female	No	Eat pork in other home	0	0
8	BOULKIEMDE	Male	No	Eat pork at the village market	0	0
8	BOULKIEMDE	Male	No	Never ate pork	1	1
8	BOULKIEMDE	Female	No	Eat pork at home only	0	2
9	BOULKIEMDE	Female	No	Eat pork at the village market	1	1
9	BOULKIEMDE	Male	Yes	Eat pork at home only	1	1
9	BOULKIEMDE	Female	Yes	Eat pork at the village market	1	1
9	BOULKIEMDE	Female	No	Eat pork at the village market	0	1
9	BOULKIEMDE	Female	No	Eat pork at home only	0	0
9	BOULKIEMDE	Female	No	Eat pork at home only	0	0
9	BOULKIEMDE	Male	No	Eat pork at the village market	1	0
9	BOULKIEMDE	Female	No	Eat pork at home only	1	1
9	BOULKIEMDE	Female	No	Eat pork at home only	0	0
9	BOULKIEMDE	Male	No	Eat pork at the village market	0	1
9	BOULKIEMDE	Female	No	Eat pork at home only	1	1
9	BOULKIEMDE	Female	No	Eat pork at the village market	1	0
9	BOULKIEMDE	Female	No	Eat pork in other home	0	1
9	BOULKIEMDE	Female	No	Eat pork at home only	0	0
9	BOULKIEMDE	Male	No	Eat pork in other home	1	0
9	BOULKIEMDE	Female	No	Eat pork at home only	0	0
9	BOULKIEMDE	Male	No	Eat pork at home only	0	2
9	BOULKIEMDE	Male	No	Eat pork at home only	0	0
9	BOULKIEMDE	Female	Yes	Eat pork at home only	0	1
9	BOULKIEMDE	Male	No	Eat pork at home only	1	0
9	BOULKIEMDE	Female	No	Eat pork at home only	1	0
9	BOULKIEMDE	Male	No	Eat pork at the village market	0	2
9	BOULKIEMDE	Female	No	Never ate pork	0	0
9	BOULKIEMDE	Male	No	Ate pork before, not now	1	1
9	BOULKIEMDE	Female	No	Eat pork at home only	1	2
9	BOULKIEMDE	Male	Yes	Eat pork at home only	1	0
9	BOULKIEMDE	Female	No	Eat pork at home only	0	2
9	BOULKIEMDE	Male	No	Eat pork at the village market	0	0
9	BOULKIEMDE	Female	No	Eat pork in other home	0	2
9	BOULKIEMDE	Female	No	Eat pork at home only	0	0
9	BOULKIEMDE	Female	Yes	Eat pork in other home	1	1
9	BOULKIEMDE	Female	No	Eat pork at the village market	1	0
9	BOULKIEMDE	Female	No	Ate pork before, not now	0	1
9	BOULKIEMDE	Male	No	Eat pork at the village market	1	2
9	BOULKIEMDE	Female	No	Eat pork at the village market	1	2
9	BOULKIEMDE	Female	No	Eat pork at home only	0	2
9	BOULKIEMDE	Male	No	Ate pork before, not now	0	2
9	BOULKIEMDE	Male	No	Eat pork at the village market	1	0
9	BOULKIEMDE	Male	No	Eat pork at home only	0	0
9	BOULKIEMDE	Male	Yes	Eat pork at home only	1	0
9	BOULKIEMDE	Male	No	Eat pork at the village market	1	2
9	BOULKIEMDE	Female	No	Eat pork in other home	1	1
9	BOULKIEMDE	Male	No	Eat pork at the village market	1	0
9	BOULKIEMDE	Female	Yes	Never ate pork	1	0
9	BOULKIEMDE	Male	No	Eat pork at the village market	0	2
9	BOULKIEMDE	Male	No	Eat pork at the village market	0	0
9	BOULKIEMDE	Female	No	Ate pork before, not now	0	1
9	BOULKIEMDE	Female	No	Eat pork at home only	1	0
9	BOULKIEMDE	Female	Yes	Eat pork at home only	0	0
9	BOULKIEMDE	Female	No	Eat pork at home only	0	1
9	BOULKIEMDE	Female	No	Eat pork at home only	1	0
9	BOULKIEMDE	Female	No	Eat pork at home only	0	1
9	BOULKIEMDE	Female	No	Ate pork before, not now	1	2
9	BOULKIEMDE	Female	No	Eat pork at home only	0	0
9	BOULKIEMDE	Female	No	Eat pork in other home	0	2
9	BOULKIEMDE	Female	No	Never ate pork	0	2
9	BOULKIEMDE	Female	No	Eat pork at home only	1	0
10	BOULKIEMDE	Male	No	Ate pork before, not now	0	1
10	BOULKIEMDE	Male	Yes	Eat pork at the village market	1	0
10	BOULKIEMDE	Female	No	Eat pork at home only	0	0
10	BOULKIEMDE	Male	No	Eat pork at the village market	0	2
10	BOULKIEMDE	Female	Yes	Eat pork in other home	1	1
10	BOULKIEMDE	Female	Yes	Eat pork at home only	1	0
10	BOULKIEMDE	Female	Yes	Eat pork at home only	0	0
10	BOULKIEMDE	Female	Yes	Eat pork at home only	1	0
10	BOULKIEMDE	Female	Yes	Eat pork at the village market	1	0
10	BOULKIEMDE	Male	Yes	Eat pork in another village market	1	0
10	BOULKIEMDE	Male	No	Eat pork at home only	0	0
10	BOULKIEMDE	Female	No	Ate pork before, not now	0	0
10	BOULKIEMDE	Female	Yes	Ate pork before, not now	0	1
10	BOULKIEMDE	Female			1	1
10	BOULKIEMDE	Male	Yes	Eat pork at the village market	0	1
10	BOULKIEMDE	Female	No	Eat pork at home only	0	0
10	BOULKIEMDE	Female	No	Eat pork at home only	1	1
10	BOULKIEMDE	Male	No	Ate pork before, not now	0	1
10	BOULKIEMDE	Female	Yes	Ate pork before, not now	1	1
10	BOULKIEMDE	Female	No	Eat pork at the village market	0	1
10	BOULKIEMDE	Female	Yes	Eat pork at the village market	1	1
10	BOULKIEMDE	Male	Yes	Eat pork at the village market	1	0
10	BOULKIEMDE	Male	Yes	Eat pork at home only	0	1
10	BOULKIEMDE	Male	Yes	Eat pork at the village market	1	1
10	BOULKIEMDE	Female	Yes	Eat pork at home only	1	0
10	BOULKIEMDE	Male	Yes	Never ate pork	1	0
10	BOULKIEMDE	Female	Yes	Never ate pork	1	1
10	BOULKIEMDE	Male	Yes	Eat pork at the village market	1	0
10	BOULKIEMDE	Female	Yes	Eat pork at home only	1	1
10	BOULKIEMDE	Female	Yes	Eat pork at the village market	1	0
10	BOULKIEMDE	Female	No	Eat pork at home only	0	2
10	BOULKIEMDE	Female	Yes	Eat pork at the village market	0	1
10	BOULKIEMDE	Female	Yes	Eat pork at home only	1	0
10	BOULKIEMDE	Male	No	Eat pork at the village market	1	0
10	BOULKIEMDE	Female	No	Eat pork at the village market	0	0
10	BOULKIEMDE	Male	No	Eat pork at the village market	1	0
10	BOULKIEMDE	Female	Yes	Eat pork at the village market	0	0
10	BOULKIEMDE	Female	Yes	Eat pork at the village market	1	0
10	BOULKIEMDE	Female	Yes	Never ate pork	0	0
10	BOULKIEMDE	Male		Eat pork at the village market	0	0
10	BOULKIEMDE	Female	Yes	Eat pork at home only	0	1
10	BOULKIEMDE	Female	Yes	Ate pork before, not now	0	2
10	BOULKIEMDE				0
10	BOULKIEMDE	Female	Yes	Eat pork at the village market	1	0
10	BOULKIEMDE	Female	Yes	Eat pork at home only	0	0
10	BOULKIEMDE	Female	Yes	Ate pork before, not now	0	2
10	BOULKIEMDE	Female	Yes	Eat pork at home only	0	2
10	BOULKIEMDE	Female	No	Never ate pork	0	1
10	BOULKIEMDE	Male		Eat pork at the village market	0	2
10	BOULKIEMDE	Female	Yes	Eat pork in other home	0	1
10	BOULKIEMDE	Male	Yes	Eat pork at the village market	0	2
10	BOULKIEMDE	Female	Yes	Eat pork in other home	0	1
10	BOULKIEMDE	Female	Yes	Eat pork at home only	0	1
10	BOULKIEMDE	Male	Yes	Ate pork before, not now	1	1
10	BOULKIEMDE	Male	No	Ate pork before, not now	1	0
10	BOULKIEMDE	Male	Yes	Ate pork before, not now	1	2
10	BOULKIEMDE	Male	No	Eat pork at home only	1	0
10	BOULKIEMDE	Female	Yes	Eat pork at home only	1	1
11	BOULKIEMDE	Female	No	Ate pork before, not now	1	0
11	BOULKIEMDE	Male	No	Eat pork at the village market	1	1
11	BOULKIEMDE	Male	No	Eat pork at home only	1	0
11	BOULKIEMDE	Male	No	Ate pork before, not now	0	2
11	BOULKIEMDE	Male	No	Eat pork at the village market	1	0
11	BOULKIEMDE	Female	No	Eat pork at home only	1	0
11	BOULKIEMDE	Male	No	Eat pork at home only	1	0
11	BOULKIEMDE	Female	No	Eat pork in other home	1	0
11	BOULKIEMDE	Male	No	Eat pork at home only	1	0
11	BOULKIEMDE	Female	No	Eat pork at home only	0	1
11	BOULKIEMDE	Male	No	Eat pork at home only	0	0
11	BOULKIEMDE	Male	No	Eat pork at the village market	0	0
11	BOULKIEMDE	Female	No	Eat pork at home only	1	0
11	BOULKIEMDE	Female	No	Eat pork in other home	1	2
11	BOULKIEMDE	Female	No	Eat pork at home only	0	2
11	BOULKIEMDE	Female	No	Eat pork at home only	1	0
11	BOULKIEMDE	Male	No	Eat pork in other home	1	0
11	BOULKIEMDE	Female	No	Eat pork at home only	0	0
11	BOULKIEMDE	Female	No	Eat pork at the village market	1	2
11	BOULKIEMDE	Female	No	Eat pork at the village market	0	1
11	BOULKIEMDE	Male	No	Eat pork in another village market	0	0
11	BOULKIEMDE	Male	No	Eat pork in other home	1	0
11	BOULKIEMDE	Male	No	Eat pork in other home	1	0
11	BOULKIEMDE	Male	No	Eat pork at home only	1	0
11	BOULKIEMDE	Female	No	Ate pork before, not now	1	1
11	BOULKIEMDE	Female	Yes	Eat pork at home only	0	2
11	BOULKIEMDE	Male	No	Eat pork at home only	1	0
11	BOULKIEMDE	Female	Yes	Eat pork at home only	1	0
11	BOULKIEMDE	Male	No	Never ate pork	1	0
11	BOULKIEMDE	Male	No	Eat pork in other home	0	2
11	BOULKIEMDE	Female	No	Eat pork at home only	1	0
11	BOULKIEMDE	Male	No	Eat pork in another village market	1	1
11	BOULKIEMDE	Female	No	Eat pork at home only	1	0
11	BOULKIEMDE	Female	No	Eat pork in other home	0	0
11	BOULKIEMDE	Female	No	Eat pork in other home	1	1
11	BOULKIEMDE	Female	No	Eat pork in other home	0	1
11	BOULKIEMDE	Female	No	Eat pork at home only	0	0
11	BOULKIEMDE	Male	No	Eat pork at home only	0	0
11	BOULKIEMDE	Female	No	Eat pork at home only	1	0
11	BOULKIEMDE	Male	No	Eat pork at home only	0	0
11	BOULKIEMDE	Male	No	Ate pork before, not now	1	2
11	BOULKIEMDE	Female	No	Eat pork at home only	0	0
11	BOULKIEMDE	Female	No	Eat pork at the village market	0	2
11	BOULKIEMDE	Male	No	Eat pork in another village market	1	0
11	BOULKIEMDE	Female	No	Eat pork at home only	0	0
11	BOULKIEMDE	Female	No	Never ate pork	1	0
11	BOULKIEMDE	Male	No	Eat pork at the village market	0	0
11	BOULKIEMDE	Male	Yes	Never ate pork	1	0
11	BOULKIEMDE	Male	No	Ate pork before, not now	1	2
11	BOULKIEMDE	Male	No	Never ate pork	1	0
11	BOULKIEMDE	Female	No	Eat pork at home only	0	2
11	BOULKIEMDE	Female	No	Eat pork at home only	0	1
11	BOULKIEMDE	Female	No	Eat pork at home only	0	1
11	BOULKIEMDE	Female	No	Eat pork at the village market	0	1
11	BOULKIEMDE	Female	No	Ate pork before, not now	0	2
11	BOULKIEMDE	Male	No	Eat pork in other home	0	0
11	BOULKIEMDE	Female	No	Eat pork at home only	1	1
11	BOULKIEMDE	Female	No	Eat pork at home only	0	2
11	BOULKIEMDE	Female	No	Eat pork at the village market	1	0
11	BOULKIEMDE	Female	No	Eat pork at home only	0	0
12	BOULKIEMDE	Female	No	Eat pork at home only	0	0
12	BOULKIEMDE	Male	No	Eat pork at home only	0	2
12	BOULKIEMDE	Female	No	Ate pork before, not now	0	2
12	BOULKIEMDE	Male	No	Ate pork before, not now	0	2
12	BOULKIEMDE	Female	No	Eat pork at home only	1	1
12	BOULKIEMDE	Female	No	Eat pork at home only	1	1
12	BOULKIEMDE	Female	No	Ate pork before, not now	1	1
12	BOULKIEMDE	Female	No	Eat pork at home only	1	2
12	BOULKIEMDE	Female	No	Eat pork at home only	0	1
12	BOULKIEMDE	Female	No	Eat pork at home only	1	0
12	BOULKIEMDE	Female	No	Eat pork at home only	0	0
12	BOULKIEMDE	Male	No	Eat pork at home only	0	0
12	BOULKIEMDE	Female	No	Ate pork before, not now	0	2
12	BOULKIEMDE	Female	No	Eat pork at the village market	1	1
12	BOULKIEMDE	Female	No	Eat pork at home only	1	0
12	BOULKIEMDE	Female	No	Ate pork before, not now	0	0
12	BOULKIEMDE	Female	Yes	Eat pork at home only	0	1
12	BOULKIEMDE	Female	No	Ate pork before, not now	0	1
12	BOULKIEMDE	Female	No	Eat pork at home only	1	0
12	BOULKIEMDE	Female	No	Eat pork at home only	1	0
12	BOULKIEMDE	Female	No	Ate pork before, not now	1	2
12	BOULKIEMDE	Male	No	Eat pork at home only	1	0
12	BOULKIEMDE	Female	No	Eat pork at the village market	1	2
12	BOULKIEMDE	Female	No	Ate pork before, not now	0	1
12	BOULKIEMDE	Male	No	Eat pork in another village market	1	2
12	BOULKIEMDE	Female	No	Eat pork in other home	0	1
12	BOULKIEMDE	Female	No	Eat pork at home only	0	2
12	BOULKIEMDE	Male	No	Eat pork at home only	1	2
12	BOULKIEMDE	Male	No	Eat pork at home only	0	0
12	BOULKIEMDE	Male	No	Eat pork at home only	1	0
12	BOULKIEMDE	Female		Ate pork before, not now	0	0
12	BOULKIEMDE	Female	No	Eat pork in other home	0	1
12	BOULKIEMDE	Female	No	Eat pork at home only	0	0
12	BOULKIEMDE	Male	No	Never ate pork	1	2
12	BOULKIEMDE	Female	No	Eat pork at home only	0	2
12	BOULKIEMDE	Female	No	Never ate pork	1	1
12	BOULKIEMDE	Female	No	Eat pork in other home	0	2
12	BOULKIEMDE	Male	No	Ate pork before, not now	0	2
12	BOULKIEMDE	Female	No	Never ate pork	0	2
12	BOULKIEMDE	Female	No	Never ate pork	0	0
12	BOULKIEMDE	Female	No	Ate pork before, not now	0	1
12	BOULKIEMDE	Female	No	Eat pork in other home	1	1
12	BOULKIEMDE	Male	No	Eat pork at home only	1	2
12	BOULKIEMDE	Female	No	Never ate pork	0	1
12	BOULKIEMDE	Female	No	Eat pork at home only	1	1
12	BOULKIEMDE	Male	No	Ate pork before, not now	0	2
12	BOULKIEMDE	Female	No	Ate pork before, not now	0	0
12	BOULKIEMDE	Male	No	Never ate pork	1	2
12	BOULKIEMDE	Female	No	Never ate pork	0	2
12	BOULKIEMDE	Female	No	Eat pork at the village market	1	2
12	BOULKIEMDE	Male	No	Eat pork at home only	0	0
12	BOULKIEMDE	Male	No	Never ate pork	1	2
12	BOULKIEMDE	Male	No	Eat pork at the village market	1	2
12	BOULKIEMDE	Male	No	Eat pork at home only	1	0
12	BOULKIEMDE	Female	No	Ate pork before, not now	0	1
12	BOULKIEMDE	Male	No	Eat pork at the village market	1	0
12	BOULKIEMDE	Male	No	Never ate pork	1	1
12	BOULKIEMDE	Female	No	Never ate pork	0	2
12	BOULKIEMDE	Female	No	Eat pork at home only	1	0
12	BOULKIEMDE	Male	No	Eat pork at the village market	1	1
13	BOULKIEMDE	Male	No	Eat pork at the village market	0	1
13	BOULKIEMDE	Female	No	Eat pork at the village market	0	0
13	BOULKIEMDE	Male	No	Eat pork in another village market	1	2
13	BOULKIEMDE	Male	No	Ate pork before, not now	0	2
13	BOULKIEMDE	Female	No	Never ate pork	1	2
13	BOULKIEMDE	Female	No	Eat pork at home only	0	0
13	BOULKIEMDE	Female	No	Eat pork at home only	0	2
13	BOULKIEMDE	Male	No	Eat pork in another village market	1	1
13	BOULKIEMDE	Male	No	Eat pork at the village market	0	2
13	BOULKIEMDE	Male	No	Eat pork at home only	0	0
13	BOULKIEMDE	Female	No	Eat pork at home only	0	1
13	BOULKIEMDE	Male	No	Eat pork at home only	1	0
13	BOULKIEMDE	Male	No	Eat pork at the village market	0	2
13	BOULKIEMDE	Male	No	Eat pork at home only	0	2
13	BOULKIEMDE	Male	No	Eat pork at the village market	0	2
13	BOULKIEMDE	Male	No	Eat pork in another village market	0	2
13	BOULKIEMDE	Female	No	Eat pork at home only	0	0
13	BOULKIEMDE	Female	No	Eat pork in other home	1	0
13	BOULKIEMDE	Female	No	Eat pork at home only	1	0
13	BOULKIEMDE	Female	No	Eat pork at home only	0	1
13	BOULKIEMDE	Female	No	Never ate pork	1	1
13	BOULKIEMDE	Female	No	Eat pork in other home	0	0
13	BOULKIEMDE	Male	Yes	Eat pork at home only	1	0
13	BOULKIEMDE	Female	No	Eat pork at home only	0	2
13	BOULKIEMDE	Male	No	Eat pork at the village market	1	0
13	BOULKIEMDE	Male	No	Eat pork at home only	1	0
13	BOULKIEMDE	Male	No	Eat pork in another village market	0	1
13	BOULKIEMDE	Male	No	Eat pork in another village market	0	2
13	BOULKIEMDE	Female	No	Never ate pork	0	0
13	BOULKIEMDE	Female	No	Never ate pork	0	0
13	BOULKIEMDE	Male	No	Eat pork at home only	0	0
13	BOULKIEMDE	Female	No	Eat pork at home only	1	0
13	BOULKIEMDE	Female	No	Eat pork at home only	1	0
13	BOULKIEMDE	Female	No	Never ate pork	1	0
13	BOULKIEMDE	Female	No	Eat pork at home only	0	1
13	BOULKIEMDE	Female	No	Eat pork at home only	1	0
13	BOULKIEMDE	Male	No	Eat pork in another village market	1	2
13	BOULKIEMDE	Female	No	Eat pork at home only	0	1
13	BOULKIEMDE	Female	No	Eat pork at the village market	0	1
13	BOULKIEMDE	Male	No	Eat pork at the village market	0	1
13	BOULKIEMDE	Female	No	Eat pork at the village market	1	2
13	BOULKIEMDE	Male	No	Never ate pork	1	1
13	BOULKIEMDE	Male	No	Never ate pork	0	0
13	BOULKIEMDE	Male	No	Never ate pork	1	2
13	BOULKIEMDE	Female	No	Ate pork before, not now	0	1
13	BOULKIEMDE	Female	No	Eat pork at home only	0	1
13	BOULKIEMDE	Male	No	Eat pork at home only	0	0
13	BOULKIEMDE	Male	No	Ate pork before, not now	0	2
13	BOULKIEMDE	Male	No	Never ate pork	1	2
13	BOULKIEMDE	Female	No	Never ate pork	1	0
13	BOULKIEMDE				1
13	BOULKIEMDE	Female	No	Ate pork before, not now	0	1
13	BOULKIEMDE	Female	No	Eat pork at home only	1	1
13	BOULKIEMDE	Female	No	Never ate pork	0	1
13	BOULKIEMDE	Female	No	Never ate pork	1	1
13	BOULKIEMDE	Male	No	Never ate pork	1	1
13	BOULKIEMDE	Female	No	Eat pork at home only	1	1
13	BOULKIEMDE	Male	No	Never ate pork	1	1
13	BOULKIEMDE	Male	No	Eat pork at the village market	0	1
13	BOULKIEMDE	Male	No	Eat pork at home only	1	0
14	BOULKIEMDE	Female	No	Never ate pork	0	0
14	BOULKIEMDE	Male	No	Eat pork at the village market	1	0
14	BOULKIEMDE	Female	No	Never ate pork	1	0
14	BOULKIEMDE	Female	No	Eat pork at home only	0	0
14	BOULKIEMDE	Male	No	Eat pork at home only	1	0
14	BOULKIEMDE	Female	No	Eat pork at home only	0	0
14	BOULKIEMDE	Female	Yes	Eat pork in another village market	0	1
14	BOULKIEMDE	Female	No	Eat pork at home only	0	2
14	BOULKIEMDE	Female	No	Eat pork in other home	1	0
14	BOULKIEMDE	Female	No	Eat pork at home only	0	0
14	BOULKIEMDE	Female	No	Eat pork at home only	1	0
14	BOULKIEMDE	Male	No	Eat pork in other home	1	0
14	BOULKIEMDE	Male	No	Ate pork before, not now	0	0
14	BOULKIEMDE	Male	No	Eat pork in another village market	0	0
14	BOULKIEMDE	Female	No	Ate pork before, not now	1	2
14	BOULKIEMDE	Female	No	Eat pork at home only	0	1
14	BOULKIEMDE	Male	No	Never ate pork	0	0
14	BOULKIEMDE	Female	No	Eat pork at the village market	1	0
14	BOULKIEMDE	Male	No	Never ate pork	0	1
14	BOULKIEMDE	Female	No	Eat pork at home only	0	0
14	BOULKIEMDE	Female	No	Eat pork at the village market	0	1
14	BOULKIEMDE	Male	No	Eat pork at home only	0	0
14	BOULKIEMDE	Female	No	Eat pork at home only	0	1
14	BOULKIEMDE	Female	No	Ate pork before, not now	0	0
14	BOULKIEMDE	Female	No	Eat pork at home only	1	0
14	BOULKIEMDE	Male	No	Eat pork at home only	0	1
14	BOULKIEMDE	Male	Yes	Eat pork in other home	1	2
14	BOULKIEMDE	Female	Yes	Eat pork in other home	0	1
14	BOULKIEMDE	Male	No	Eat pork at home only	1	1
14	BOULKIEMDE	Male	No	Ate pork before, not now	0	2
14	BOULKIEMDE	Male	No	Never ate pork	1	2
14	BOULKIEMDE	Female	Yes	Never ate pork	0	0
14	BOULKIEMDE	Female	No	Eat pork at the village market	1	0
14	BOULKIEMDE	Female	No	Never ate pork	1	0
14	BOULKIEMDE	Male	No	Ate pork before, not now	1	2
14	BOULKIEMDE	Male	No	Ate pork before, not now	0	2
14	BOULKIEMDE	Female	No	Never ate pork	0	1
14	BOULKIEMDE	Female	No	Eat pork in other home	0	2
14	BOULKIEMDE	Female	No	Never ate pork	1	0
14	BOULKIEMDE	Female	No	Eat pork at home only	0	1
14	BOULKIEMDE	Female	No	Ate pork before, not now	1	2
14	BOULKIEMDE	Male	No	Never ate pork	1	0
14	BOULKIEMDE	Male	No	Never ate pork	0	2
14	BOULKIEMDE	Male	No	Ate pork before, not now	0	2
14	BOULKIEMDE	Female	No	Never ate pork	0	2
14	BOULKIEMDE	Male	No	Never ate pork	1	0
14	BOULKIEMDE	Male	No	Never ate pork	0	0
14	BOULKIEMDE	Male	No	Never ate pork	1	1
14	BOULKIEMDE	Male	No	Never ate pork	1	1
14	BOULKIEMDE	Male	No	Never ate pork	1	0
14	BOULKIEMDE	Female	No	Never ate pork	0	2
14	BOULKIEMDE	Male	No	Eat pork in another village market	0	2
14	BOULKIEMDE	Male	No	Never ate pork	1	0
14	BOULKIEMDE	Male	No	Never ate pork	0	0
14	BOULKIEMDE	Male	No	Ate pork before, not now	1	1
14	BOULKIEMDE	Female	No	Never ate pork	0	0
14	BOULKIEMDE	Female	No	Never ate pork	1	0
14	BOULKIEMDE	Male	No	Never ate pork	1	1
14	BOULKIEMDE	Male	No	Eat pork at home only	0	0
14	BOULKIEMDE	Male	No	Eat pork at the village market	1	2
15	BOULKIEMDE	Female	No	Eat pork at home only	1	0
15	BOULKIEMDE	Male	No	Eat pork at home only	0	0
15	BOULKIEMDE	Female	Yes	Eat pork at the village market	1	1
15	BOULKIEMDE	Female	No	Eat pork at home only	1	1
15	BOULKIEMDE	Female	No	Eat pork at the village market	1	1
15	BOULKIEMDE	Female	No	Eat pork at home only	0	2
15	BOULKIEMDE	Male	No	Eat pork at the village market	1	1
15	BOULKIEMDE	Male	No	Eat pork at the village market	1	2
15	BOULKIEMDE	Male	No	Eat pork in another village market	1	2
15	BOULKIEMDE	Male	Yes	Never ate pork	0	2
15	BOULKIEMDE	Female	Yes	Eat pork in another village market	1	1
15	BOULKIEMDE	Female	Yes	Eat pork at home only	1	0
15	BOULKIEMDE	Female	No	Never ate pork	0	0
15	BOULKIEMDE	Female	Yes	Eat pork at the village market	1	1
15	BOULKIEMDE	Female	No	Eat pork in other home	1	1
15	BOULKIEMDE	Female	No	Eat pork at home only	1	1
15	BOULKIEMDE	Male	No	Ate pork before, not now	0	2
15	BOULKIEMDE	Female	No	Eat pork at home only	0	1
15	BOULKIEMDE	Female	No	Never ate pork	0	0
15	BOULKIEMDE	Female	No	Ate pork before, not now	0	1
15	BOULKIEMDE	Male	No	Eat pork at home only	1	0
15	BOULKIEMDE	Male	Yes	Never ate pork	0	0
15	BOULKIEMDE	Male	No	Never ate pork	1	2
15	BOULKIEMDE	Male	No	Eat pork at the village market	0	2
15	BOULKIEMDE	Female	No	Eat pork at the village market	1	1
15	BOULKIEMDE	Male	No	Never ate pork	1	1
15	BOULKIEMDE	Male	No	Eat pork at the village market	1	1
15	BOULKIEMDE	Female	No	Eat pork in other home	1	1
15	BOULKIEMDE	Male	No	Ate pork before, not now	1	2
15	BOULKIEMDE	Female	No	Ate pork before, not now	1	2
15	BOULKIEMDE	Female	No	Eat pork at the village market	0	0
15	BOULKIEMDE	Female	No	Never ate pork	0	0
15	BOULKIEMDE	Female	No	Never ate pork	0	0
15	BOULKIEMDE	Female	No	Ate pork before, not now	1	2
15	BOULKIEMDE	Male	No	Never ate pork	0	1
15	BOULKIEMDE	Male	No	Ate pork before, not now	0	1
15	BOULKIEMDE	Female	No	Ate pork before, not now	0	2
15	BOULKIEMDE	Male	No	Eat pork at home only	1	2
15	BOULKIEMDE	Female	No	Never ate pork	0	1
15	BOULKIEMDE	Female	No	Eat pork in other home	1	0
15	BOULKIEMDE	Male	No	Eat pork in another village market	1	1
15	BOULKIEMDE	Male	No	Eat pork in another village market	1	1
15	BOULKIEMDE	Female	No	Never ate pork	0	1
15	BOULKIEMDE	Female	No	Eat pork at the village market	0	2
15	BOULKIEMDE	Female	No	Never ate pork	1	1
15	BOULKIEMDE	Male	No	Ate pork before, not now	0	0
15	BOULKIEMDE	Male	No	Eat pork at the village market	1	2
15	BOULKIEMDE	Female	No	Eat pork at home only	0	1
15	BOULKIEMDE	Female	No	Never ate pork	0	1
15	BOULKIEMDE	Male	No	Never ate pork	1	1
15	BOULKIEMDE	Female	Yes	Never ate pork	1	2
15	BOULKIEMDE	Female	No	Never ate pork	1	0
15	BOULKIEMDE	Male	No	Never ate pork	0	2
15	BOULKIEMDE	Male	No	Never ate pork	0	0
15	BOULKIEMDE	Male	No	Never ate pork	0	0
15	BOULKIEMDE	Female	No	Never ate pork	1	2
15	BOULKIEMDE	Male	No	Never ate pork	1	1
15	BOULKIEMDE	Female	No	Never ate pork	1	0
15	BOULKIEMDE	Male	No	Never ate pork	1	2
15	BOULKIEMDE	Male	No	Never ate pork	1	2
16	BOULKIEMDE	Female	Yes	Eat pork at home only	0	0
16	BOULKIEMDE	Female	No	Eat pork at home only	1	2
16	BOULKIEMDE	Female	No	Eat pork at the village market	1	0
16	BOULKIEMDE	Male	No	Eat pork at the village market	0	1
16	BOULKIEMDE	Female	No	Eat pork at the village market	1	2
16	BOULKIEMDE	Female	No	Eat pork at home only	1	0
16	BOULKIEMDE	Male	Yes	Eat pork at home only	0	0
16	BOULKIEMDE	Male	No	Eat pork at home only	0	1
16	BOULKIEMDE	Female	No	Eat pork at home only	1	0
16	BOULKIEMDE	Female	No	Eat pork at home only	1	0
16	BOULKIEMDE	Female	Yes	Eat pork at home only	0	1
16	BOULKIEMDE	Female	No	Ate pork before, not now	0	1
16	BOULKIEMDE	Male	Yes	Eat pork at the village market	0	2
16	BOULKIEMDE	Male	No	Eat pork at home only	1	2
16	BOULKIEMDE	Male	No	Eat pork at home only	1	0
16	BOULKIEMDE	Female	No	Eat pork at home only	1	0
16	BOULKIEMDE	Male	No	Eat pork in another village market	0	1
16	BOULKIEMDE	Female	No	Eat pork at home only	1	1
16	BOULKIEMDE	Male	No	Eat pork in another village market	0	1
16	BOULKIEMDE	Female	No	Eat pork in other home	0	1
16	BOULKIEMDE	Male	No	Eat pork at home only	1	2
16	BOULKIEMDE	Female	No	Eat pork at home only	0	0
16	BOULKIEMDE	Male	No	Ate pork before, not now	1	1
16	BOULKIEMDE	Male	No	Eat pork in another village market	0	2
16	BOULKIEMDE	Male	Yes	Eat pork in another village market	0	2
16	BOULKIEMDE	Female	No	Ate pork before, not now	0	2
16	BOULKIEMDE	Male	No	Eat pork in another village market	0	0
16	BOULKIEMDE	Male		Eat pork at the village market	0	2
16	BOULKIEMDE	Female	No	Eat pork in other home	0	0
16	BOULKIEMDE	Female	No	Eat pork at home only	0	2
16	BOULKIEMDE	Female	No	Never ate pork	1	0
16	BOULKIEMDE	Female	No	Eat pork at home only	1	0
16	BOULKIEMDE	Male	Yes	Eat pork at home only	1	0
16	BOULKIEMDE	Male	Yes	Eat pork at the village market	1	2
16	BOULKIEMDE	Female	No	Eat pork at home only	0	0
16	BOULKIEMDE	Female	No	Eat pork at home only	1	0
16	BOULKIEMDE	Male	No	Eat pork at home only	0	2
16	BOULKIEMDE	Male	No	Eat pork in another village market	0	0
16	BOULKIEMDE	Male	No	Eat pork in other home	1	0
16	BOULKIEMDE	Female	Yes	Never ate pork	1	0
16	BOULKIEMDE	Female	No	Eat pork in other home	1	0
16	BOULKIEMDE	Male	No	Eat pork in another village market	0	2
16	BOULKIEMDE	Male	No	Eat pork at the village market	1	2
16	BOULKIEMDE	Female	No	Eat pork at home only	0	0
16	BOULKIEMDE	Male	No	Eat pork at home only	0	0
16	BOULKIEMDE	Male	No	Eat pork at home only	0	1
16	BOULKIEMDE	Female	No	Eat pork at home only	1	0
16	BOULKIEMDE	Male	No	Eat pork at home only	0	0
16	BOULKIEMDE	Female	No	Eat pork at home only	0	1
16	BOULKIEMDE	Male	Yes	Never ate pork	0	2
16	BOULKIEMDE	Female	No	Eat pork at home only	0	1
16	BOULKIEMDE	Male	No	Eat pork at home only	1	0
16	BOULKIEMDE	Male	No	Eat pork in another village market	0	2
16	BOULKIEMDE	Male	Yes	Eat pork at home only	0	0
16	BOULKIEMDE	Female	No	Never ate pork	1	0
16	BOULKIEMDE	Female	No	Eat pork at the village market	0	0
16	BOULKIEMDE	Female	No	Eat pork at home only	0	1
16	BOULKIEMDE	Female	Yes	Eat pork in other home	1	2
16	BOULKIEMDE	Male	No	Eat pork at the village market	1	2
16	BOULKIEMDE	Female	No	Eat pork at home only	1	1
16	BOULKIEMDE	Female	No	Eat pork in other home	0	0
17	BOULKIEMDE	Female	No	Never ate pork	0	1
17	BOULKIEMDE	Female	No	Ate pork before, not now	0	0
17	BOULKIEMDE	Female	No	Never ate pork	0	2
17	BOULKIEMDE	Female	No	Ate pork before, not now	0	0
17	BOULKIEMDE	Female	No	Never ate pork	0	0
17	BOULKIEMDE	Female	No	Eat pork at home only	0	2
17	BOULKIEMDE	Female	No	Never ate pork	1	0
17	BOULKIEMDE	Female	No	Eat pork in other home	1	1
17	BOULKIEMDE	Female	No	Eat pork in other home	0	0
17	BOULKIEMDE	Female	No	Never ate pork	0	0
17	BOULKIEMDE	Female	No	Eat pork at home only	1	1
17	BOULKIEMDE	Male	No	Eat pork at home only	1	0
17	BOULKIEMDE	Female	No	Eat pork at home only	0	1
17	BOULKIEMDE	Female	No	Never ate pork	0	0
17	BOULKIEMDE	Female	No	Never ate pork	0	1
17	BOULKIEMDE	Female	No	Never ate pork	1	0
17	BOULKIEMDE	Male	No	Eat pork at the village market	1	0
17	BOULKIEMDE	Male	No	Eat pork at home only	0	0
17	BOULKIEMDE	Male	No	Eat pork in other home	0	1
17	BOULKIEMDE	Female	No	Never ate pork	1	0
17	BOULKIEMDE	Male	Yes	Eat pork at home only	1	2
17	BOULKIEMDE	Female	No	Never ate pork	1	2
17	BOULKIEMDE	Male	Yes	Eat pork at home only	1	0
17	BOULKIEMDE	Female	No	Eat pork at the village market	0	1
17	BOULKIEMDE	Female	No	Ate pork before, not now	1	1
17	BOULKIEMDE	Female	No	Eat pork at home only	0	0
17	BOULKIEMDE	Male	No	Eat pork in other home	0	1
17	BOULKIEMDE	Female	No	Eat pork at home only	1	0
17	BOULKIEMDE	Male	No	Eat pork at the village market	1	2
17	BOULKIEMDE	Female	No	Ate pork before, not now	0	2
17	BOULKIEMDE	Male	No	Never ate pork	0	2
17	BOULKIEMDE	Male	No	Ate pork before, not now	0	0
17	BOULKIEMDE	Female	No	Never ate pork	0	0
17	BOULKIEMDE	Female	No	Eat pork in other home	0	1
17	BOULKIEMDE	Female	No	Eat pork in other home	1	0
17	BOULKIEMDE	Female	No	Never ate pork	0	2
17	BOULKIEMDE	Male	No	Never ate pork	0	0
17	BOULKIEMDE		No		0	1
17	BOULKIEMDE	Female	No	Eat pork at home only	1	1
17	BOULKIEMDE	Female	No	Never ate pork	0	0
17	BOULKIEMDE	Female	No	Eat pork at home only	0	2
17	BOULKIEMDE	Female	No	Never ate pork	1	1
17	BOULKIEMDE	Male	No	Eat pork at home only	0	2
17	BOULKIEMDE	Male	No	Eat pork at home only	0	0
17	BOULKIEMDE	Female	No	Eat pork at home only	0	1
17	BOULKIEMDE	Female	No	Never ate pork	1	0
17	BOULKIEMDE	Female	No	Eat pork at home only	0	0
17	BOULKIEMDE	Male	No	Eat pork at the village market	0	1
17	BOULKIEMDE	Female	No	Never ate pork	0	0
17	BOULKIEMDE	Male	No	Eat pork at the village market	0	2
17	BOULKIEMDE	Male	No	Never ate pork	1	1
17	BOULKIEMDE	Female	No	Never ate pork	1	0
17	BOULKIEMDE	Female	No	Never ate pork	1	0
17	BOULKIEMDE	Male	No	Eat pork at home only	0	0
17	BOULKIEMDE	Male	No	Never ate pork	0	2
17	BOULKIEMDE	Female	No	Never ate pork	0	0
17	BOULKIEMDE	Male		Never ate pork	0	0
17	BOULKIEMDE	Male	No	Never ate pork	0	1
17	BOULKIEMDE	Male	No	Never ate pork	0	2
17	BOULKIEMDE	Female	No	Eat pork in other home	1	2
18	BOULKIEMDE	Male	No	Ate pork before, not now	0	0
18	BOULKIEMDE	Female	No	Never ate pork	1	0
18	BOULKIEMDE	Female	No	Eat pork at home only	1	2
18	BOULKIEMDE	Male	No	Eat pork at home only	0	0
18	BOULKIEMDE	Female	No	Eat pork at home only	0	1
18	BOULKIEMDE	Male	No	Eat pork in other home	1	0
18	BOULKIEMDE	Male	No	Eat pork in other home	0	1
18	BOULKIEMDE	Male	Yes	Eat pork at home only	0	0
18	BOULKIEMDE	Female	No	Ate pork before, not now	0	2
18	BOULKIEMDE	Female	No	Never ate pork	0	2
18	BOULKIEMDE	Male	No	Eat pork at the village market	0	2
18	BOULKIEMDE	Male	Yes	Ate pork before, not now	0	2
18	BOULKIEMDE	Female	Yes	Eat pork at home only	0	1
18	BOULKIEMDE	Female	Yes	Eat pork at home only	1	1
18	BOULKIEMDE	Female	No	Eat pork at home only	1	0
18	BOULKIEMDE	Male	Yes	Eat pork at home only	1	2
18	BOULKIEMDE	Male	Yes	Eat pork at home only	0	2
18	BOULKIEMDE	Male	No	Eat pork at the village market	0	2
18	BOULKIEMDE	Female	No	Eat pork at home only	0	2
18	BOULKIEMDE	Male	No	Ate pork before, not now	1	2
18	BOULKIEMDE	Female	No	Eat pork in other home	1	0
18	BOULKIEMDE	Female	No	Eat pork at home only	1	2
18	BOULKIEMDE	Male	No	Ate pork before, not now	1	2
18	BOULKIEMDE	Male	No	Eat pork in other home	0	0
18	BOULKIEMDE	Male	No	Eat pork at the village market	1	2
18	BOULKIEMDE	Male	Yes	Eat pork at home only	1	2
18	BOULKIEMDE	Female	No	Eat pork at home only	1	0
18	BOULKIEMDE	Female	No	Eat pork at home only	0	1
18	BOULKIEMDE	Male	Yes	Eat pork at home only	0	1
18	BOULKIEMDE	Male	No	Eat pork at home only	0	0
18	BOULKIEMDE	Female	No	Ate pork before, not now	1	1
18	BOULKIEMDE	Female	No	Never ate pork	1	0
18	BOULKIEMDE	Female	No	Never ate pork	1	1
18	BOULKIEMDE	Female	Yes	Never ate pork	1	1
18	BOULKIEMDE	Male	No	Never ate pork	1	0
18	BOULKIEMDE	Male	Yes	Never ate pork	0	0
18	BOULKIEMDE	Male	Yes	Eat pork at home only	0	2
18	BOULKIEMDE	Male	No	Never ate pork	1	0
18	BOULKIEMDE	Female	No	Never ate pork	1	0
18	BOULKIEMDE	Male	Yes	Never ate pork	0	1
18	BOULKIEMDE	Male	No	Never ate pork	0	1
18	BOULKIEMDE	Male	Yes	Never ate pork	1	0
18	BOULKIEMDE	Male	No	Never ate pork	0	0
18	BOULKIEMDE	Male	No	Never ate pork	1	2
18	BOULKIEMDE	Female	Yes	Never ate pork	0	1
18	BOULKIEMDE	Male	No	Never ate pork	1	1
18	BOULKIEMDE	Female	No	Never ate pork	0	0
18	BOULKIEMDE	Female	Yes	Never ate pork	0	0
18	BOULKIEMDE	Female	No	Never ate pork	1	1
18	BOULKIEMDE	Male	No	Never ate pork	0	0
18	BOULKIEMDE	Male	Yes	Never ate pork	0	1
18	BOULKIEMDE	Female	Yes	Never ate pork	0	0
18	BOULKIEMDE	Male	No	Never ate pork	1	2
18	BOULKIEMDE	Female	No	Never ate pork	0	1
18	BOULKIEMDE	Female	No	Never ate pork	1	0
18	BOULKIEMDE	Female	Yes	Never ate pork	0	0
18	BOULKIEMDE	Female	Yes	Never ate pork	1	0
18	BOULKIEMDE	Male	Yes	Never ate pork	1	0
18	BOULKIEMDE	Female	Yes	Never ate pork	1	1
18	BOULKIEMDE	Female	Yes	Never ate pork	1	2
19	BOULKIEMDE	Female	Yes	Eat pork at home only	1	0
19	BOULKIEMDE	Male	Yes	Eat pork in other home	1	2
19	BOULKIEMDE	Male	No	Ate pork before, not now	1	1
19	BOULKIEMDE	Female	Yes	Eat pork in other home	0	0
19	BOULKIEMDE	Female	Yes	Eat pork in other home	1	0
19	BOULKIEMDE	Female	No	Eat pork at the village market	1	1
19	BOULKIEMDE	Male	Yes	Ate pork before, not now	1	1
19	BOULKIEMDE	Female	Yes	Eat pork in other home	0	2
19	BOULKIEMDE	Female	Yes	Eat pork at home only	0	0
19	BOULKIEMDE	Female		Eat pork at home only	1	0
19	BOULKIEMDE	Female	Yes	Eat pork at home only	1	0
19	BOULKIEMDE	Female	No	Eat pork in other home	0	2
19	BOULKIEMDE	Male	Yes	Never ate pork	1	0
19	BOULKIEMDE	Female	Yes	Eat pork at home only	0	1
19	BOULKIEMDE	Female	No	Eat pork at home only	0	2
19	BOULKIEMDE	Female	Yes	Eat pork at home only	0	2
19	BOULKIEMDE	Female	No	Eat pork in other home	0	0
19	BOULKIEMDE	Male	No	Eat pork at home only	0	0
19	BOULKIEMDE	Male	Yes	Ate pork before, not now	0	1
19	BOULKIEMDE	Female	Yes	Never ate pork	1	0
19	BOULKIEMDE	Female	Yes	Eat pork at home only	0	0
19	BOULKIEMDE	Male	No	Eat pork at the village market	0	0
19	BOULKIEMDE	Female	Yes	Eat pork at the village market	1	1
19	BOULKIEMDE	Female	No	Eat pork at the village market	1	1
19	BOULKIEMDE	Male	Yes	Never ate pork	0	0
19	BOULKIEMDE	Male	No	Eat pork at home only	1	0
19	BOULKIEMDE	Female	No	Eat pork at the village market	0	1
19	BOULKIEMDE	Female	Yes	Eat pork at home only	0	0
19	BOULKIEMDE	Male	Yes	Eat pork at the village market	0	1
19	BOULKIEMDE	Female	Yes	Never ate pork	0	2
19	BOULKIEMDE	Male	Yes	Never ate pork	1	0
19	BOULKIEMDE	Female	Yes	Never ate pork	1	0
19	BOULKIEMDE	Male	No	Never ate pork	0	2
19	BOULKIEMDE	Female	Yes	Never ate pork	0	0
19	BOULKIEMDE	Male	No	Never ate pork	1	0
19	BOULKIEMDE	Female	Yes	Never ate pork	0	1
19	BOULKIEMDE	Female	No	Eat pork at the village market	1	1
19	BOULKIEMDE	Male	Yes	Eat pork at the village market	0	2
19	BOULKIEMDE	Male	No	Eat pork at the village market	0	2
19	BOULKIEMDE	Female	No	Never ate pork	1	0
19	BOULKIEMDE	Female	No	Never ate pork	0	0
19	BOULKIEMDE	Female	No	Eat pork at home only	0	2
19	BOULKIEMDE	Female	No	Ate pork before, not now	1	1
19	BOULKIEMDE	Female	Yes	Never ate pork	0	0
19	BOULKIEMDE	Female	Yes	Never ate pork	1	0
19	BOULKIEMDE	Male	No	Never ate pork	1	2
19	BOULKIEMDE	Female	No	Eat pork at home only	0	0
19	BOULKIEMDE	Female	Yes	Never ate pork	1	1
19	BOULKIEMDE	Female	Yes	Never ate pork	0	0
19	BOULKIEMDE	Female	Yes	Eat pork at home only	1	0
19	BOULKIEMDE	Female	No	Eat pork at the village market	1	2
19	BOULKIEMDE	Male	No	Eat pork at the village market	1	0
19	BOULKIEMDE	Male	No	Eat pork at the village market	0	1
19	BOULKIEMDE	Male	Yes	Eat pork at the village market	0	2
19	BOULKIEMDE	Female	No	Never ate pork	1	2
19	BOULKIEMDE	Female	No	Never ate pork	1	0
19	BOULKIEMDE	Female	No	Eat pork at home only	0	1
20	BOULKIEMDE	Female	No	Never ate pork	0	0
20	BOULKIEMDE	Female	No	Eat pork at home only	1	1
20	BOULKIEMDE	Male	Yes	Eat pork at home only	0	0
20	BOULKIEMDE	Female		Eat pork at home only	0	0
20	BOULKIEMDE	Male	No	Never ate pork	0	2
20	BOULKIEMDE	Female	No	Eat pork at home only	1	0
20	BOULKIEMDE	Female	Yes	Eat pork in other home	0	0
20	BOULKIEMDE	Female	Yes	Eat pork at the village market	1	0
20	BOULKIEMDE	Female	Yes	Never ate pork	0	0
20	BOULKIEMDE	Female	No	Eat pork at home only	0	1
20	BOULKIEMDE	Female	Yes	Eat pork at home only	1	0
20	BOULKIEMDE	Female	Yes	Never ate pork	0	2
20	BOULKIEMDE	Female	Yes	Eat pork at home only	1	0
20	BOULKIEMDE	Male	No	Eat pork at the village market	0	2
20	BOULKIEMDE	Female	Yes	Never ate pork	1	0
20	BOULKIEMDE	Male	Yes	Eat pork at home only	0	0
20	BOULKIEMDE	Female	No	Eat pork in other home	1	0
20	BOULKIEMDE		Yes		1
20	BOULKIEMDE	Male	Yes	Eat pork at the village market	0	1
20	BOULKIEMDE	Female	Yes	Ate pork before, not now	1	2
20	BOULKIEMDE	Male	No	Ate pork before, not now	1	2
20	BOULKIEMDE	Male	No	Eat pork at home only	1	0
20	BOULKIEMDE	Female	No	Eat pork at home only	0	2
20	BOULKIEMDE	Male	Yes	Eat pork at the village market	1	1
20	BOULKIEMDE	Female	Yes	Eat pork at home only	0	0
20	BOULKIEMDE	Female	Yes	Never ate pork	0	0
20	BOULKIEMDE	Male	Yes	Eat pork at the village market	0	1
20	BOULKIEMDE	Female	No	Eat pork at the village market	1	0
20	BOULKIEMDE	Female	Yes	Eat pork at home only	1	1
20	BOULKIEMDE	Male	Yes	Eat pork at the village market	0	2
20	BOULKIEMDE	Female	No	Eat pork at the village market	0	0
20	BOULKIEMDE	Female	Yes	Never ate pork	1	0
20	BOULKIEMDE	Female	Yes	Ate pork before, not now	0	0
20	BOULKIEMDE	Female	No	Eat pork at home only	0	1
20	BOULKIEMDE	Female	No	Never ate pork	1	1
20	BOULKIEMDE	Female	Yes	Never ate pork	0	0
20	BOULKIEMDE	Male	Yes	Eat pork in other home	0	2
20	BOULKIEMDE	Male	Yes	Eat pork at home only	0	0
20	BOULKIEMDE	Female	Yes	Ate pork before, not now	0
20	BOULKIEMDE	Female	No	Eat pork at the village market	1	1
20	BOULKIEMDE	Male	Yes	Eat pork at home only	0	0
20	BOULKIEMDE	Female	No	Never ate pork	1	0
20	BOULKIEMDE	Female	Yes	Ate pork before, not now	0	1
20	BOULKIEMDE	Male	Yes	Ate pork before, not now	1	0
20	BOULKIEMDE	Male	No	Eat pork in other home	0	0
20	BOULKIEMDE	Female	Yes	Eat pork at home only	0	0
20	BOULKIEMDE	Male	No	Eat pork at home only	0	0
20	BOULKIEMDE	Female	No	Ate pork before, not now	1	0
20	BOULKIEMDE	Female	No	Eat pork at the village market	0	2
20	BOULKIEMDE	Female	Yes	Eat pork at home only	1	1
20	BOULKIEMDE	Female	Yes	Eat pork at home only	0	0
20	BOULKIEMDE	Female	Yes	Eat pork at home only	0	0
20	BOULKIEMDE	Female	Yes	Never ate pork	0	0
20	BOULKIEMDE	Female		Ate pork before, not now	0	2
20	BOULKIEMDE	Female	Yes	Never ate pork	0	0
20	BOULKIEMDE	Female	Yes	Never ate pork	0	0
20	BOULKIEMDE	Male	Yes	Never ate pork	0	0
20	BOULKIEMDE	Female	No	Never ate pork	0	1
20	BOULKIEMDE	Male	Yes	Eat pork at the village market	0	0
20	BOULKIEMDE	Female	Yes	Eat pork in other home	0	0
21	BOULKIEMDE	Male	No	Ate pork before, not now	0	0
21	BOULKIEMDE	Male	No	Never ate pork	1	0
21	BOULKIEMDE	Female	No	Eat pork at home only	1	0
21	BOULKIEMDE	Male	No	Never ate pork	1	0
21	BOULKIEMDE	Male	No	Never ate pork	1	2
21	BOULKIEMDE	Male	No	Never ate pork	0	0
21	BOULKIEMDE	Female	No	Never ate pork	1	0
21	BOULKIEMDE	Female	No	Eat pork at home only	1	2
21	BOULKIEMDE	Female	No	Eat pork at the village market	1	1
21	BOULKIEMDE	Female	No	Eat pork at the village market	1	1
21	BOULKIEMDE	Male	No	Eat pork at home only	1	0
21	BOULKIEMDE	Male	No	Eat pork at home only	0	0
21	BOULKIEMDE	Male	No	Never ate pork	1	2
21	BOULKIEMDE	Female	No	Never ate pork	1	0
21	BOULKIEMDE	Male	No	Eat pork at the village market	0	1
21	BOULKIEMDE	Male	No	Eat pork at the village market	1	0
21	BOULKIEMDE	Male	No	Ate pork before, not now	1	0
21	BOULKIEMDE	Male	No	Ate pork before, not now	0	2
21	BOULKIEMDE	Female	No	Never ate pork	1	0
21	BOULKIEMDE	Female	No	Eat pork at the village market	1	2
21	BOULKIEMDE	Male	No	Eat pork at the village market	1	2
21	BOULKIEMDE	Male	No	Never ate pork	0	0
21	BOULKIEMDE	Male	No	Eat pork at the village market	1	2
21	BOULKIEMDE	Male	No	Never ate pork	0	0
21	BOULKIEMDE	Male	No	Eat pork at the village market	1	2
21	BOULKIEMDE	Female	No	Never ate pork	1	0
21	BOULKIEMDE	Male	No	Ate pork before, not now	1	2
21	BOULKIEMDE	Male	No	Never ate pork	1	0
21	BOULKIEMDE	Male	No	Ate pork before, not now	1	0
21	BOULKIEMDE	Male	No	Eat pork at home only	1	0
21	BOULKIEMDE	Female	No	Never ate pork	1	0
21	BOULKIEMDE	Female	No	Eat pork at the village market	1	1
21	BOULKIEMDE	Female	Yes	Never ate pork	1	0
21	BOULKIEMDE	Female	No	Never ate pork	0	0
21	BOULKIEMDE	Female	No	Never ate pork	1	1
21	BOULKIEMDE	Male	No	Never ate pork	0	0
21	BOULKIEMDE	Male	No	Eat pork at home only	1	0
21	BOULKIEMDE	Male	No	Never ate pork	1	0
21	BOULKIEMDE	Male	No	Never ate pork	0	0
21	BOULKIEMDE	Female	No	Eat pork at the village market	1	0
21	BOULKIEMDE	Male	No	Never ate pork	1	0
21	BOULKIEMDE	Female	No	Eat pork at the village market	1	0
21	BOULKIEMDE	Male	No	Never ate pork	1	1
21	BOULKIEMDE	Male	No	Never ate pork	1	0
21	BOULKIEMDE	Male	No	Never ate pork	0	1
21	BOULKIEMDE	Male	No	Never ate pork	0	0
21	BOULKIEMDE	Female	No	Never ate pork	1	1
21	BOULKIEMDE	Male	No	Never ate pork	1	1
21	BOULKIEMDE	Female	No	Ate pork before, not now	0	2
21	BOULKIEMDE	Male	No	Never ate pork	1	0
21	BOULKIEMDE	Female	No	Never ate pork	1	1
21	BOULKIEMDE	Male	No	Never ate pork	1	0
21	BOULKIEMDE	Female	No	Eat pork in other home	1	0
21	BOULKIEMDE	Female	No	Ate pork before, not now	1	0
21	BOULKIEMDE	Male	No	Never ate pork	1	1
21	BOULKIEMDE	Male	No	Never ate pork	1	1
21	BOULKIEMDE	Male	No	Never ate pork	1	1
21	BOULKIEMDE	Male	No	Never ate pork	0	0
21	BOULKIEMDE	Male	No	Never ate pork	0	0
21	BOULKIEMDE	Male	No	Never ate pork	0	0
22	BOULKIEMDE	Female	No	Eat pork at home only	0	0
22	BOULKIEMDE	Female	No	Eat pork at home only	1	0
22	BOULKIEMDE	Female	No	Eat pork at home only	1	0
22	BOULKIEMDE	Female	No	Eat pork in other home	1	0
22	BOULKIEMDE	Male	No	Eat pork at the village market	0	1
22	BOULKIEMDE	Male	No	Eat pork in other home	0	0
22	BOULKIEMDE	Female	No	Eat pork at home only	1	0
22	BOULKIEMDE	Female	No	Never ate pork	0	1
22	BOULKIEMDE	Male	No	Eat pork in other home	1	0
22	BOULKIEMDE	Female	No	Eat pork at home only	1	1
22	BOULKIEMDE	Female	No	Eat pork at home only	0	0
22	BOULKIEMDE	Female	No	Eat pork at home only	0	0
22	BOULKIEMDE	Female	No	Eat pork in other home	1	2
22	BOULKIEMDE	Male	No	Eat pork in other home	0	0
22	BOULKIEMDE	Male	No	Eat pork at home only	1	0
22	BOULKIEMDE	Female	No	Eat pork at home only	1	1
22	BOULKIEMDE	Female	No	Eat pork at home only	0	0
22	BOULKIEMDE	Male	No	Eat pork in another village market	1	2
22	BOULKIEMDE	Female	No	Ate pork before, not now	0	1
22	BOULKIEMDE	Female	No	Eat pork at the village market	1	1
22	BOULKIEMDE	Female	No	Eat pork at home only	0	1
22	BOULKIEMDE	Female	No	Eat pork at the village market	0	1
22	BOULKIEMDE	Female	No	Eat pork at home only	1	0
22	BOULKIEMDE	Female	No	Eat pork at home only	1	1
22	BOULKIEMDE	Male	No	Eat pork at home only	1	0
22	BOULKIEMDE	Female	No	Eat pork at home only	1	1
22	BOULKIEMDE	Male	No	Never ate pork	1	0
22	BOULKIEMDE	Female	Yes	Ate pork before, not now	0	0
22	BOULKIEMDE	Male	No	Eat pork at home only	0	0
22	BOULKIEMDE	Female	No	Eat pork at home only	1	0
22	BOULKIEMDE	Female	No	Eat pork at home only	1	1
22	BOULKIEMDE	Female	No	Eat pork at home only	0	0
22	BOULKIEMDE	Female	No	Never ate pork	1	2
22	BOULKIEMDE	Male	No	Eat pork at home only	0	0
22	BOULKIEMDE	Female	No	Never ate pork	1	1
22	BOULKIEMDE	Female	No	Eat pork in other home	1	0
22	BOULKIEMDE	Male	No	Never ate pork	0	0
22	BOULKIEMDE	Male	No	Never ate pork	0	0
22	BOULKIEMDE	Female	No	Eat pork at the village market	0	0
22	BOULKIEMDE	Female	No	Eat pork at home only	0	0
22	BOULKIEMDE	Female	No	Never ate pork	0	0
22	BOULKIEMDE	Male	No	Eat pork in other home	1	0
22	BOULKIEMDE	Male	No	Eat pork at home only	0	0
22	BOULKIEMDE	Female	No	Eat pork in another village market	1	2
22	BOULKIEMDE	Male	No	Never ate pork	0	0
22	BOULKIEMDE	Female	No	Eat pork at home only	1	0
22	BOULKIEMDE	Male	No	Eat pork at home only	1	0
22	BOULKIEMDE	Male	No	Never ate pork	1	0
22	BOULKIEMDE	Male	No	Eat pork at home only	1	0
22	BOULKIEMDE	Male	No	Eat pork in other home	1	0
22	BOULKIEMDE	Female	No	Never ate pork	0	0
22	BOULKIEMDE	Male	No	Eat pork at the village market	0	0
22	BOULKIEMDE	Male	No	Eat pork at home only	0	0
22	BOULKIEMDE	Male	No	Eat pork at home only	1	0
22	BOULKIEMDE	Male	No	Never ate pork	1	1
22	BOULKIEMDE	Male	No	Never ate pork	0	1
22	BOULKIEMDE	Male	No	Never ate pork	0	0
22	BOULKIEMDE	Female	No	Never ate pork	1	0
22	BOULKIEMDE	Male	No	Eat pork in another village market	0	1
22	BOULKIEMDE	Male	No	Eat pork in other home	1	2
22	BOULKIEMDE	Female	No	Eat pork at home only	1	1
22	BOULKIEMDE	Female	No	Eat pork at home only	1	0
22	BOULKIEMDE	Male	No	Never ate pork	0	0
22	BOULKIEMDE	Female	No	Never ate pork	0	2
22	BOULKIEMDE	Male	No	Eat pork in other home	1	0
22	BOULKIEMDE	Female	No	Eat pork in other home	1	0
22	BOULKIEMDE	Female	No	Eat pork at home only	1	2
23	BOULKIEMDE	Male	No	Eat pork at the village market	0	2
23	BOULKIEMDE	Female	No	Eat pork at home only	1	0
23	BOULKIEMDE	Female	No	Ate pork before, not now	0	1
23	BOULKIEMDE	Male	No	Eat pork in another village market	1	0
23	BOULKIEMDE	Male	No	Eat pork at home only	1	0
23	BOULKIEMDE	Female	No	Eat pork at the village market	0	0
23	BOULKIEMDE	Female	No	Eat pork at home only	1	0
23	BOULKIEMDE	Male	No	Eat pork in another village market	1	2
23	BOULKIEMDE	Male	No	Eat pork at the village market	1	0
23	BOULKIEMDE	Female	No	Eat pork at home only	1	0
23	BOULKIEMDE	Male	No	Eat pork at home only	1	0
23	BOULKIEMDE	Male	No	Eat pork in another village market	1	2
23	BOULKIEMDE	Male	No	Ate pork before, not now	1	2
23	BOULKIEMDE	Male	No	Eat pork at home only	1	1
23	BOULKIEMDE	Female	No	Eat pork at home only	1	0
23	BOULKIEMDE	Female	No	Eat pork at home only	0	0
23	BOULKIEMDE	Female	No	Eat pork at home only	0	1
23	BOULKIEMDE	Female	No	Eat pork at home only	0	2
23	BOULKIEMDE	Male	No	Eat pork at the village market	0	2
23	BOULKIEMDE	Female	No	Never ate pork	0	1
23	BOULKIEMDE	Male	Yes	Eat pork at the village market	0	1
23	BOULKIEMDE	Male	No	Ate pork before, not now	1	1
23	BOULKIEMDE	Male	No	Ate pork before, not now	0	1
23	BOULKIEMDE	Female	No	Eat pork at the village market	1	2
23	BOULKIEMDE	Male	No	Eat pork at home only	1	0
23	BOULKIEMDE	Male	No	Eat pork at home only	0	0
23	BOULKIEMDE	Female	No	Eat pork at the village market	0	0
23	BOULKIEMDE	Female	No	Eat pork at home only	1	0
23	BOULKIEMDE	Female	Yes	Eat pork at home only	1	0
23	BOULKIEMDE	Male	No	Eat pork at the village market	1	0
23	BOULKIEMDE	Female	No	Eat pork at home only	0	0
23	BOULKIEMDE	Male	No	Eat pork at home only	0	0
23	BOULKIEMDE	Male	No	Eat pork at home only	0	0
23	BOULKIEMDE	Male	No	Ate pork before, not now	1	2
23	BOULKIEMDE	Female	No	Eat pork at home only	0	1
23	BOULKIEMDE	Female	No	Ate pork before, not now	0	0
23	BOULKIEMDE	Female	No	Eat pork at home only	0	0
23	BOULKIEMDE	Female	No	Eat pork at the village market	0	1
23	BOULKIEMDE	Female	No	Eat pork at home only	1	1
23	BOULKIEMDE	Male	No	Eat pork in another village market	0	0
23	BOULKIEMDE	Male	No	Eat pork at the village market	0	2
23	BOULKIEMDE	Male	No	Eat pork in another village market	1	2
23	BOULKIEMDE	Female	No	Eat pork in other home	0	2
23	BOULKIEMDE	Male	No	Eat pork at home only	0	1
23	BOULKIEMDE	Male	No	Eat pork at home only	1	0
23	BOULKIEMDE	Male	No	Ate pork before, not now	1	2
23	BOULKIEMDE	Male	No	Ate pork before, not now	1	2
23	BOULKIEMDE	Female	No	Eat pork in other home	0	0
23	BOULKIEMDE	Female	No	Eat pork at home only	0	0
23	BOULKIEMDE	Female	No	Eat pork at home only	1	0
23	BOULKIEMDE	Female	No	Eat pork at the village market	1	1
23	BOULKIEMDE	Female	No	Eat pork in other home	1	0
23	BOULKIEMDE	Male	No	Eat pork at home only	0	2
23	BOULKIEMDE	Male	No	Ate pork before, not now	1	1
23	BOULKIEMDE	Female	No	Ate pork before, not now	1	0
23	BOULKIEMDE	Female	No	Eat pork at the village market	1	2
23	BOULKIEMDE	Male	No	Eat pork at home only	0	0
23	BOULKIEMDE	Female	No	Eat pork at home only	1	0
23	BOULKIEMDE	Female	No	Eat pork at the village market	1	0
23	BOULKIEMDE	Male	No	Eat pork at the village market	1	0
24	BOULKIEMDE	Female	No	Eat pork at home only	0	0
24	BOULKIEMDE	Male	No	Eat pork at home only	1	0
24	BOULKIEMDE	Female	Yes	Eat pork in other home	1	0
24	BOULKIEMDE	Male	No	Eat pork at the village market	1	1
24	BOULKIEMDE	Female	No	Eat pork at home only	1	1
24	BOULKIEMDE	Male	Yes	Eat pork at home only	0	2
24	BOULKIEMDE	Male	No	Eat pork at the village market	1	0
24	BOULKIEMDE	Female	No	Eat pork at home only	0	0
24	BOULKIEMDE	Female	Yes	Eat pork at home only	1	0
24	BOULKIEMDE	Female	No	Eat pork at home only	0	0
24	BOULKIEMDE	Male	Yes	Eat pork in other home	1	0
24	BOULKIEMDE	Female	No	Eat pork at home only	1	0
24	BOULKIEMDE	Male	Yes	Eat pork at the village market	0	1
24	BOULKIEMDE	Male	No	Eat pork at home only	1	0
24	BOULKIEMDE	Female	No	Eat pork at the village market	1	2
24	BOULKIEMDE	Male	No	Eat pork at the village market	1	0
24	BOULKIEMDE	Male	No	Eat pork at home only	0	0
24	BOULKIEMDE	Female	No	Eat pork at the village market	1	0
24	BOULKIEMDE	Male	No	Eat pork at the village market	0	0
24	BOULKIEMDE	Male	Yes	Eat pork at home only	0	0
24	BOULKIEMDE	Male	Yes	Eat pork at home only	1	0
24	BOULKIEMDE	Male	No	Eat pork at the village market	0	2
24	BOULKIEMDE	Male	No	Eat pork at home only	0	0
24	BOULKIEMDE	Male	Yes	Ate pork before, not now	1	2
24	BOULKIEMDE	Female	No	Eat pork at the village market	0	2
24	BOULKIEMDE	Male	No	Eat pork at the village market	1	2
24	BOULKIEMDE	Male	No	Eat pork at home only	1	2
24	BOULKIEMDE	Female	No	Eat pork at home only	1	0
24	BOULKIEMDE	Male	No	Eat pork at the village market	0	1
24	BOULKIEMDE	Male	No	Eat pork at home only	1	2
24	BOULKIEMDE	Female	No	Eat pork at home only	1	1
24	BOULKIEMDE	Male	Yes	Eat pork at the village market	1	1
24	BOULKIEMDE	Female	No	Eat pork in other home	0	0
24	BOULKIEMDE	Female	No	Eat pork at home only	0	0
24	BOULKIEMDE	Female	Yes	Eat pork in other home	0	0
24	BOULKIEMDE	Female	Yes	Eat pork at home only	0	0
24	BOULKIEMDE	Male	No	Eat pork at home only	1	2
24	BOULKIEMDE	Male	Yes	Ate pork before, not now	1	2
24	BOULKIEMDE	Male	No	Eat pork at the village market	0	2
24	BOULKIEMDE	Female	No	Ate pork before, not now	0	0
24	BOULKIEMDE	Male	Yes	Eat pork at home only	1	0
24	BOULKIEMDE	Female	No	Ate pork before, not now	0	2
24	BOULKIEMDE	Male	No	Never ate pork	1	2
24	BOULKIEMDE	Male	No	Eat pork at the village market	1	0
24	BOULKIEMDE	Female	No	Never ate pork	0	1
24	BOULKIEMDE	Female	No	Never ate pork	0	0
24	BOULKIEMDE	Male	Yes	Eat pork at the village market	0	1
24	BOULKIEMDE	Female	No	Ate pork before, not now	0	0
24	BOULKIEMDE	Female	No	Eat pork at home only	1	0
24	BOULKIEMDE	Female	Yes	Eat pork at home only	0	1
24	BOULKIEMDE	Female	No	Eat pork at home only	0	1
24	BOULKIEMDE	Female	No	Eat pork at the village market	1	2
24	BOULKIEMDE	Male	No	Never ate pork	1	2
24	BOULKIEMDE	Female	No	Eat pork at the village market	0	2
24	BOULKIEMDE	Male	No	Eat pork at the village market	0	0
24	BOULKIEMDE	Female	No	Ate pork before, not now	0	1
24	BOULKIEMDE	Female	No	Eat pork at home only	0	2
24	BOULKIEMDE	Female	No	Eat pork at the village market	1	1
24	BOULKIEMDE	Female	No	Ate pork before, not now	1	2
24	BOULKIEMDE	Female	No	Eat pork at the village market	0	1
25	BOULKIEMDE	Female	No	Ate pork before, not now	0	0
25	BOULKIEMDE	Female	No	Eat pork at the village market	0	0
25	BOULKIEMDE	Male	No	Never ate pork	1	2
25	BOULKIEMDE	Female	No	Eat pork at home only	0	0
25	BOULKIEMDE	Female	No	Eat pork at the village market	0	0
25	BOULKIEMDE	Female	No	Eat pork at home only	0	1
25	BOULKIEMDE		No		0
25	BOULKIEMDE	Female	No	Never ate pork	0	0
25	BOULKIEMDE	Male	No	Ate pork before, not now	0	1
25	BOULKIEMDE	Male	No	Eat pork in another village market	1	0
25	BOULKIEMDE	Female	No	Eat pork at home only	0	1
25	BOULKIEMDE	Male	No	Eat pork at home only	0	0
25	BOULKIEMDE	Female	No	Ate pork before, not now	0	2
25	BOULKIEMDE	Female	No	Eat pork at the village market	1	0
25	BOULKIEMDE	Male	No	Eat pork at home only	1	0
25	BOULKIEMDE	Female	No	Eat pork at the village market	1	0
25	BOULKIEMDE	Male	No	Eat pork at home only	1	0
25	BOULKIEMDE	Female	No	Ate pork before, not now	0	2
25	BOULKIEMDE	Male	No	Eat pork at home only	1	0
25	BOULKIEMDE	Female	No	Eat pork in other home	0	0
25	BOULKIEMDE	Male	No	Eat pork at the village market	0	1
25	BOULKIEMDE	Female	No	Eat pork at home only	0	1
25	BOULKIEMDE	Male	No	Eat pork in another village market	0	2
25	BOULKIEMDE	Female	Yes	Eat pork at home only	1	1
25	BOULKIEMDE	Male	No	Eat pork at the village market	1	0
25	BOULKIEMDE	Female	No	Eat pork at home only	1	2
25	BOULKIEMDE	Female	No	Never ate pork	1	0
25	BOULKIEMDE	Male	No	Eat pork at home only	0	2
25	BOULKIEMDE	Female	No	Eat pork at the village market	0	0
25	BOULKIEMDE	Female	No	Never ate pork	0	1
25	BOULKIEMDE	Male	No	Never ate pork	1	0
25	BOULKIEMDE	Female	No	Ate pork before, not now	1	1
25	BOULKIEMDE	Male	No	Eat pork at home only	0	0
25	BOULKIEMDE	Male	No	Eat pork at the village market	1	1
25	BOULKIEMDE	Male	No	Eat pork at the village market	0	0
25	BOULKIEMDE	Male	No	Eat pork at home only	0	1
25	BOULKIEMDE	Male	No	Eat pork at the village market	0	0
25	BOULKIEMDE	Female	Yes	Eat pork at home only	0	0
25	BOULKIEMDE	Female	No	Eat pork at the village market	0	2
25	BOULKIEMDE	Male	No	Eat pork at the village market	1	1
25	BOULKIEMDE	Male	No	Eat pork at the village market	1	2
25	BOULKIEMDE	Male	No	Eat pork at the village market	0	2
25	BOULKIEMDE	Male	No	Eat pork at home only	1	1
25	BOULKIEMDE	Female	No	Never ate pork	1	0
25	BOULKIEMDE	Male	No	Never ate pork	0	2
25	BOULKIEMDE	Female	Yes	Never ate pork	0	2
25	BOULKIEMDE	Female	No	Never ate pork	1	2
25	BOULKIEMDE	Female	No	Never ate pork	0	1
25	BOULKIEMDE	Male	Yes	Never ate pork	1	0
25	BOULKIEMDE	Female	No	Never ate pork	1	0
25	BOULKIEMDE	Female	No	Eat pork in other home	0	1
25	BOULKIEMDE	Female	No	Never ate pork	0	0
25	BOULKIEMDE	Female	No	Never ate pork	0	2
25	BOULKIEMDE	Female	No	Never ate pork	1	0
25	BOULKIEMDE	Female	No	Ate pork before, not now	0	0
25	BOULKIEMDE	Male	Yes	Never ate pork	1	0
25	BOULKIEMDE	Female	No	Eat pork at home only	1	0
25	BOULKIEMDE	Male	No	Never ate pork	1	0
25	BOULKIEMDE	Male	No	Eat pork at home only	0	1
25	BOULKIEMDE		No		1
26	BOULKIEMDE	Female	No	Eat pork at home only	1	1
26	BOULKIEMDE	Male	No	Eat pork at the village market	1	1
26	BOULKIEMDE	Male	No	Eat pork at the village market	0	0
26	BOULKIEMDE	Male	No	Eat pork at home only	1	0
26	BOULKIEMDE	Female	No	Ate pork before, not now	1	1
26	BOULKIEMDE	Female	No	Eat pork at home only	1	2
26	BOULKIEMDE	Female	No	Eat pork at home only	1	1
26	BOULKIEMDE	Male	No	Eat pork at the village market	1	2
26	BOULKIEMDE	Female	No	Eat pork at home only	1	0
26	BOULKIEMDE	Male	No	Eat pork at the village market	0	0
26	BOULKIEMDE	Male	No	Eat pork at home only	1	1
26	BOULKIEMDE	Female	No	Eat pork at the village market	0	1
26	BOULKIEMDE	Male	No	Eat pork at home only	1	0
26	BOULKIEMDE	Male	No	Eat pork in another village market	0	0
26	BOULKIEMDE	Female	No	Eat pork at home only	1	0
26	BOULKIEMDE	Male	No	Eat pork at home only	0	0
26	BOULKIEMDE	Male	No	Eat pork at the village market	0	2
26	BOULKIEMDE	Male	No	Never ate pork	0	1
26	BOULKIEMDE	Male	No	Eat pork at home only	0	0
26	BOULKIEMDE	Female	No	Eat pork at home only	0	0
26	BOULKIEMDE	Female	No	Never ate pork	1	0
26	BOULKIEMDE	Male	No	Eat pork at home only	1	0
26	BOULKIEMDE	Female	No	Eat pork in another village market	0	1
26	BOULKIEMDE	Male	No	Eat pork at home only	0	0
26	BOULKIEMDE	Male	No	Eat pork at the village market	1	0
26	BOULKIEMDE	Female	No	Eat pork at home only	1	0
26	BOULKIEMDE	Male	No	Ate pork before, not now	0	0
26	BOULKIEMDE	Male	No	Eat pork at home only	1	2
26	BOULKIEMDE	Male	No	Eat pork at the village market	0	1
26	BOULKIEMDE	Male	No	Eat pork at the village market	1	0
26	BOULKIEMDE	Male	No	Eat pork in another village market	0	2
26	BOULKIEMDE	Female	No	Eat pork in another village market	0	0
26	BOULKIEMDE	Female	No	Eat pork at home only	0	0
26	BOULKIEMDE	Male	No	Eat pork in another village market	1	1
26	BOULKIEMDE	Female	No	Never ate pork	1	0
26	BOULKIEMDE	Female	Yes	Never ate pork	1	0
26	BOULKIEMDE	Female	No	Never ate pork	1	0
26	BOULKIEMDE	Male	No	Eat pork in another village market	1	1
26	BOULKIEMDE	Male	No	Never ate pork	0	0
26	BOULKIEMDE	Female	Yes	Never ate pork	0	0
26	BOULKIEMDE	Male	No	Ate pork before, not now	1	2
26	BOULKIEMDE	Female	No	Eat pork at home only	0	0
26	BOULKIEMDE	Female	No	Never ate pork	1	0
26	BOULKIEMDE	Female	No	Ate pork before, not now	0	1
26	BOULKIEMDE	Female	No	Eat pork in other home	1	1
26	BOULKIEMDE	Female	No	Eat pork at home only	1	0
26	BOULKIEMDE	Male	No	Ate pork before, not now	1	0
26	BOULKIEMDE	Male	No	Eat pork at the village market	0	0
26	BOULKIEMDE	Male	No	Never ate pork	1	1
26	BOULKIEMDE	Male	No	Eat pork at the village market	1	1
26	BOULKIEMDE	Female	No	Never ate pork	1	0
26	BOULKIEMDE	Male	No	Eat pork at the village market	0	2
26	BOULKIEMDE	Male	No	Eat pork at the village market	1	0
26	BOULKIEMDE	Male	No	Ate pork before, not now	1	1
26	BOULKIEMDE	Female	No	Eat pork at home only	0	0
26	BOULKIEMDE	Female	No	Eat pork at home only	1	0
26	BOULKIEMDE	Female	Yes	Never ate pork	1	0
26	BOULKIEMDE	Female	No	Eat pork at home only	1	0
26	BOULKIEMDE	Male	No	Ate pork before, not now	0	0
26	BOULKIEMDE	Female	No	Eat pork at home only	0	0
27	BOULKIEMDE	Male	No	Eat pork at the village market	0	1
27	BOULKIEMDE	Female	No	Ate pork before, not now	0	0
27	BOULKIEMDE	Female	No	Eat pork at home only	1	0
27	BOULKIEMDE	Female	Yes	Eat pork at home only	1	0
27	BOULKIEMDE	Male	No	Eat pork in other home	0	0
27	BOULKIEMDE	Female	No	Eat pork at home only	0	0
27	BOULKIEMDE	Male	No	Eat pork at home only	0	2
27	BOULKIEMDE	Female	No	Eat pork at home only	1	1
27	BOULKIEMDE	Female	No	Eat pork at home only	0	0
27	BOULKIEMDE	Female	No	Eat pork at home only	1	1
27	BOULKIEMDE	Female	No	Eat pork in other home	0	2
27	BOULKIEMDE	Female	No	Eat pork at home only	1	2
27	BOULKIEMDE	Female	No	Eat pork at home only	1	1
27	BOULKIEMDE	Female	No	Eat pork at home only	0	0
27	BOULKIEMDE	Female	No	Eat pork at home only	0	0
27	BOULKIEMDE	Female	No	Eat pork at home only	0	1
27	BOULKIEMDE	Female	No	Eat pork at home only	0	1
27	BOULKIEMDE	Female	No	Ate pork before, not now	1	1
27	BOULKIEMDE	Female	No	Never ate pork	0	2
27	BOULKIEMDE	Female	No	Ate pork before, not now	0	0
27	BOULKIEMDE	Female	No	Eat pork in other home	0	0
27	BOULKIEMDE	Male	No	Eat pork at the village market	0	2
27	BOULKIEMDE	Female	No	Eat pork at home only	1	1
27	BOULKIEMDE	Male	No	Eat pork in another village market	0	0
27	BOULKIEMDE	Male	No	Eat pork at home only	0	1
27	BOULKIEMDE	Female	No	Eat pork at home only	1	1
27	BOULKIEMDE	Female	No	Eat pork at home only	0	0
27	BOULKIEMDE	Male	No	Never ate pork	0	0
27	BOULKIEMDE	Female	No	Eat pork at home only	1	0
27	BOULKIEMDE	Female	No	Eat pork at home only	0	1
27	BOULKIEMDE	Male	No	Eat pork at home only	0	0
27	BOULKIEMDE	Male	No	Never ate pork	0	0
27	BOULKIEMDE	Female	No	Eat pork at home only	1	0
27	BOULKIEMDE	Male	No	Eat pork at home only	1	0
27	BOULKIEMDE	Male	No	Ate pork before, not now	0	1
27	BOULKIEMDE	Female	No	Eat pork at the village market	0	1
27	BOULKIEMDE	Female	No	Eat pork at home only	1	1
27	BOULKIEMDE	Female	No	Eat pork at home only	1	0
27	BOULKIEMDE	Female	No	Eat pork at the village market	1	0
27	BOULKIEMDE	Female	No	Eat pork in other home	0	0
27	BOULKIEMDE	Male	No	Never ate pork	0	0
27	BOULKIEMDE	Female	No	Eat pork at home only	0	0
27	BOULKIEMDE	Male	No	Eat pork in another village market	0	1
27	BOULKIEMDE	Female	No	Eat pork at home only	1	1
27	BOULKIEMDE	Female	No	Never ate pork	0	2
27	BOULKIEMDE	Male		Never ate pork	0	0
27	BOULKIEMDE	Female	No	Eat pork at home only	0	1
27	BOULKIEMDE	Male	No	Ate pork before, not now	1	1
27	BOULKIEMDE	Female	No	Eat pork at home only	0	0
27	BOULKIEMDE	Female	No	Never ate pork	0	0
27	BOULKIEMDE	Female	No	Eat pork at home only	1	1
27	BOULKIEMDE	Female	No	Eat pork at home only	0	2
27	BOULKIEMDE	Female	No	Eat pork at home only	0	1
27	BOULKIEMDE	Female	No	Never ate pork	0	0
27	BOULKIEMDE	Female	No	Eat pork at home only	0	1
27	BOULKIEMDE	Female	No	Eat pork at home only	0	1
27	BOULKIEMDE	Male	No	Eat pork at the village market	0	2
27	BOULKIEMDE	Male	No	Eat pork at home only	1	2
27	BOULKIEMDE	Female	No	Never ate pork	0	0
27	BOULKIEMDE	Male	No	Never ate pork	1	2
28	BOULKIEMDE		No		1
28	BOULKIEMDE	Male	No	Eat pork in another village market	0	2
28	BOULKIEMDE	Male	No	Eat pork at the village market	1	2
28	BOULKIEMDE	Male	No	Eat pork in another village market	0	0
28	BOULKIEMDE	Male	No	Eat pork at home only	0	0
28	BOULKIEMDE	Female	No	Eat pork at home only	0	0
28	BOULKIEMDE	Female	No	Eat pork at home only	1	0
28	BOULKIEMDE	Female	No	Eat pork at home only	1	1
28	BOULKIEMDE	Female	No	Ate pork before, not now	1	2
28	BOULKIEMDE	Female	No	Eat pork in other home	0	0
28	BOULKIEMDE	Male	No	Eat pork in another village market	0	2
28	BOULKIEMDE	Male	No	Ate pork before, not now	0	2
28	BOULKIEMDE	Female	No	Eat pork at home only	0	1
28	BOULKIEMDE	Male	No	Ate pork before, not now	1	0
28	BOULKIEMDE	Male	No	Ate pork before, not now	1	0
28	BOULKIEMDE	Male		Eat pork at home only	1	0
28	BOULKIEMDE	Female	No	Eat pork at home only	0	1
28	BOULKIEMDE	Female	No	Eat pork at home only	1	0
28	BOULKIEMDE	Male	Yes	Eat pork at home only	0	0
28	BOULKIEMDE	Male	No	Eat pork at home only	0	0
28	BOULKIEMDE	Female	No	Eat pork at home only	0	0
28	BOULKIEMDE	Female	No	Eat pork at the village market	1	1
28	BOULKIEMDE	Female	No	Eat pork at home only	1	2
28	BOULKIEMDE	Female	No	Never ate pork	0	1
28	BOULKIEMDE	Female	No	Never ate pork	0	2
28	BOULKIEMDE	Female	No	Ate pork before, not now	0	1
28	BOULKIEMDE	Female	No	Never ate pork	0	2
28	BOULKIEMDE	Male	Yes	Eat pork at home only	1	2
28	BOULKIEMDE	Female	No	Eat pork at home only	0	0
28	BOULKIEMDE	Male	Yes	Never ate pork	0	0
28	BOULKIEMDE	Female	No	Never ate pork	0	0
28	BOULKIEMDE	Female	No	Never ate pork	0	1
28	BOULKIEMDE	Male	No	Eat pork at the village market	0	1
28	BOULKIEMDE	Male	No	Eat pork in other home	1	0
28	BOULKIEMDE	Male	No	Eat pork at the village market	0	1
28	BOULKIEMDE	Female	No	Eat pork in other home	0	1
28	BOULKIEMDE	Male	No	Eat pork in another village market	0	0
28	BOULKIEMDE	Male	No	Eat pork in another village market	1	1
28	BOULKIEMDE	Male	No	Eat pork in another village market	0	2
28	BOULKIEMDE	Male	No	Never ate pork	1	2
28	BOULKIEMDE	Female	No	Never ate pork	0	1
28	BOULKIEMDE	Male	No	Eat pork at home only	1	0
28	BOULKIEMDE	Female	No	Eat pork at home only	1	0
28	BOULKIEMDE	Female	No	Eat pork at home only	0	1
28	BOULKIEMDE	Female	No	Eat pork at home only	0	0
28	BOULKIEMDE	Female	No	Eat pork at home only	0	1
28	BOULKIEMDE	Female	Yes	Eat pork at home only	1	1
28	BOULKIEMDE	Female	No	Eat pork at home only	0	0
28	BOULKIEMDE	Male	No	Eat pork at home only	1	0
28	BOULKIEMDE	Male	Yes	Never ate pork	0	0
28	BOULKIEMDE	Female	No	Never ate pork	0	2
28	BOULKIEMDE	Male	No	Eat pork at home only	1	0
28	BOULKIEMDE	Female	Yes	Eat pork at home only	1	0
28	BOULKIEMDE	Female	No	Never ate pork	1	2
28	BOULKIEMDE	Female	No	Eat pork at home only	0	2
28	BOULKIEMDE	Female	No	Eat pork at home only	0	0
28	BOULKIEMDE	Male	No	Eat pork at home only	1	0
28	BOULKIEMDE	Female	No	Eat pork at home only	0	0
28	BOULKIEMDE	Male	No	Eat pork at home only	1	0
28	BOULKIEMDE	Female	No	Eat pork at home only	0	0
28	BOULKIEMDE	Female	Yes	Never ate pork	0	0
29	BOULKIEMDE	Female	No	Eat pork at home only	0	0
29	BOULKIEMDE	Female	No	Eat pork in other home	1	0
29	BOULKIEMDE	Female	No	Never ate pork	0	0
29	BOULKIEMDE	Female	No	Eat pork at home only	1	0
29	BOULKIEMDE	Female	No	Eat pork at home only	1	2
29	BOULKIEMDE	Female	No	Never ate pork	1	1
29	BOULKIEMDE	Female	No	Never ate pork	0	2
29	BOULKIEMDE	Female		Eat pork at home only	1	1
29	BOULKIEMDE	Female	No	Eat pork at the village market	0	1
29	BOULKIEMDE				0
29	BOULKIEMDE	Male	No	Eat pork at home only	1	2
29	BOULKIEMDE	Male	No	Never ate pork	0	0
29	BOULKIEMDE	Male	No	Never ate pork	0	0
29	BOULKIEMDE	Female	No	Never ate pork	0	0
29	BOULKIEMDE	Male	No	Never ate pork	0	1
29	BOULKIEMDE	Female	No	Eat pork in other home	1	0
29	BOULKIEMDE	Male	No	Eat pork in another village market	1	1
29	BOULKIEMDE	Male	No	Never ate pork	1	0
29	BOULKIEMDE	Female	Yes	Ate pork before, not now	0	2
29	BOULKIEMDE	Female	No	Eat pork in other home	1	2
29	BOULKIEMDE	Male	No	Never ate pork	0	2
29	BOULKIEMDE	Male	No	Eat pork in another village market	0	2
29	BOULKIEMDE	Female	No	Eat pork at the village market	0	2
29	BOULKIEMDE	Female	Yes	Eat pork in other home	0	0
29	BOULKIEMDE	Male	No	Never ate pork	0	1
29	BOULKIEMDE	Male	No	Never ate pork	0	0
29	BOULKIEMDE	Female	No	Never ate pork	1	0
29	BOULKIEMDE	Male	No	Never ate pork	1	2
29	BOULKIEMDE	Female	No	Never ate pork	1	0
29	BOULKIEMDE	Female	No	Never ate pork	0	0
29	BOULKIEMDE	Male	No	Never ate pork	0	2
29	BOULKIEMDE	Male	No	Never ate pork	0	0
29	BOULKIEMDE	Female	No	Never ate pork	0	0
29	BOULKIEMDE	Male	No	Never ate pork	1	2
29	BOULKIEMDE	Male	No	Never ate pork	0	1
29	BOULKIEMDE	Male	No	Never ate pork	0	2
29	BOULKIEMDE	Female	No	Never ate pork	1	0
29	BOULKIEMDE	Male	No	Never ate pork	0	0
29	BOULKIEMDE	Female	No	Ate pork before, not now	1	0
29	BOULKIEMDE	Female	No	Never ate pork	0	1
29	BOULKIEMDE	Female	No	Eat pork at the village market	0	2
29	BOULKIEMDE	Female	No	Never ate pork	0	0
29	BOULKIEMDE	Female	No	Never ate pork	1	0
29	BOULKIEMDE	Female	No	Eat pork in other home	1	2
29	BOULKIEMDE	Male	No	Ate pork before, not now	0	2
29	BOULKIEMDE	Female	No	Never ate pork	1	1
29	BOULKIEMDE	Female	No	Never ate pork	1	0
29	BOULKIEMDE	Male	No	Never ate pork	1	0
29	BOULKIEMDE	Female	No	Never ate pork	1	2
29	BOULKIEMDE	Male	No	Never ate pork	1	0
29	BOULKIEMDE	Male	No	Never ate pork	1	0
29	BOULKIEMDE	Female	No	Never ate pork	0	1
29	BOULKIEMDE	Female	No	Never ate pork	1	0
29	BOULKIEMDE	Female	No	Never ate pork	1	0
29	BOULKIEMDE	Male	No	Never ate pork	1	1
29	BOULKIEMDE	Female	No	Never ate pork	0	1
29	BOULKIEMDE	Male	No	Eat pork in other home	1	1
29	BOULKIEMDE	Female	No	Never ate pork	1	1
29	BOULKIEMDE	Male	No	Never ate pork	1	1
29	BOULKIEMDE	Male	No	Eat pork at home only	1	1
30	BOULKIEMDE	Male	No	Never ate pork	1	0
30	BOULKIEMDE	Female	No	Eat pork at home only	1	0
30	BOULKIEMDE				0
30	BOULKIEMDE	Male	No	Eat pork at home only	0	0
30	BOULKIEMDE	Female	No	Eat pork at home only	0	0
30	BOULKIEMDE	Female	No	Eat pork at home only	1	1
30	BOULKIEMDE	Male	No	Eat pork at the village market	1	2
30	BOULKIEMDE	Male	No	Eat pork in other home	1	0
30	BOULKIEMDE	Male	No	Eat pork at home only	0	0
30	BOULKIEMDE	Male	Yes	Never ate pork	1	0
30	BOULKIEMDE	Female	No	Never ate pork	1	1
30	BOULKIEMDE	Male	No	Ate pork before, not now	0	0
30	BOULKIEMDE	Male	No	Eat pork at the village market	1	1
30	BOULKIEMDE	Female	No	Eat pork at home only	1	1
30	BOULKIEMDE	Male	No	Eat pork in another village market	0	2
30	BOULKIEMDE	Female	No	Eat pork at the village market	1	2
30	BOULKIEMDE	Male	No	Ate pork before, not now	0	0
30	BOULKIEMDE	Male	No	Eat pork at home only	0	0
30	BOULKIEMDE	Male	No	Ate pork before, not now	0	2
30	BOULKIEMDE	Female	No	Eat pork at home only	1	2
30	BOULKIEMDE	Male	No	Eat pork at home only	0	0
30	BOULKIEMDE	Female	No	Eat pork at home only	0	1
30	BOULKIEMDE	Male	No	Never ate pork	0	2
30	BOULKIEMDE	Male	No	Ate pork before, not now	0	0
30	BOULKIEMDE	Male	No	Ate pork before, not now	1	0
30	BOULKIEMDE	Male	No	Never ate pork	0	0
30	BOULKIEMDE	Female	No	Eat pork at home only	1	0
30	BOULKIEMDE	Female	No	Eat pork at home only	0	2
30	BOULKIEMDE	Male	No	Eat pork at home only	1	1
30	BOULKIEMDE	Female	No	Eat pork at home only	1	0
30	BOULKIEMDE	Female	No	Eat pork at home only	1	2
30	BOULKIEMDE	Male	Yes	Eat pork at home only	0	0
30	BOULKIEMDE	Male	No	Eat pork in other home	1	0
30	BOULKIEMDE	Male	No	Eat pork at home only	1	1
30	BOULKIEMDE	Male	No	Ate pork before, not now	1	0
30	BOULKIEMDE	Male	No	Ate pork before, not now	1	2
30	BOULKIEMDE	Male	Yes	Never ate pork	1	0
30	BOULKIEMDE	Male	No	Never ate pork	1	2
30	BOULKIEMDE	Male	No	Never ate pork	0	0
30	BOULKIEMDE	Female	No	Never ate pork	1	0
30	BOULKIEMDE	Male	No	Never ate pork	1	0
30	BOULKIEMDE	Female	No	Never ate pork	0	0
30	BOULKIEMDE	Male	No	Eat pork at the village market	1	0
30	BOULKIEMDE	Female	No	Ate pork before, not now	1	1
30	BOULKIEMDE	Male	No	Ate pork before, not now	1	1
30	BOULKIEMDE	Female	No	Never ate pork	1	0
30	BOULKIEMDE	Male	No	Never ate pork	1	0
30	BOULKIEMDE	Female	No	Eat pork at home only	1	0
30	BOULKIEMDE	Female	No	Never ate pork	1	0
30	BOULKIEMDE	Female	No	Never ate pork	1	0
30	BOULKIEMDE	Female	No	Never ate pork	0	0
30	BOULKIEMDE	Male	No	Never ate pork	1	0
30	BOULKIEMDE	Female	No	Eat pork at home only	0	2
30	BOULKIEMDE	Male	No	Eat pork at the village market	0	0
30	BOULKIEMDE	Male	Yes	Never ate pork	1	1
30	BOULKIEMDE	Male	No	Ate pork before, not now	1	2
30	BOULKIEMDE	Female	No	Never ate pork	1	0
30	BOULKIEMDE	Female	No	Never ate pork	1	0
30	BOULKIEMDE	Male	No	Never ate pork	1	2
30	BOULKIEMDE	Female	No	Never ate pork	0	0
31	NAYALA	Male	No	Eat pork at home only	1	1
31	NAYALA	Male	No	Eat pork at home only	0	0
31	NAYALA	Female	No	Eat pork at home only	1	0
31	NAYALA	Male	No	Eat pork at home only	0	0
31	NAYALA	Female	No	Eat pork at home only	0	2
31	NAYALA	Female	Yes	Eat pork at home only	0	1
31	NAYALA	Female	No	Eat pork at home only	0	1
31	NAYALA	Male	Yes	Eat pork at the village market	1	2
31	NAYALA	Female	Yes	Never ate pork	1	0
31	NAYALA	Male	Yes	Eat pork at the village market	1	1
31	NAYALA	Female	No	Eat pork at home only	0	1
31	NAYALA	Male	No	Eat pork at home only	0	1
31	NAYALA	Male	No	Eat pork at home only	1	1
31	NAYALA	Male	No	Eat pork in other home	0	2
31	NAYALA	Male	No	Eat pork at home only	1	1
31	NAYALA	Male	No	Never ate pork	0	2
31	NAYALA	Male	No	Eat pork at home only	0	2
31	NAYALA	Male	No	Never ate pork	0	1
31	NAYALA	Male	No	Never ate pork	0	2
31	NAYALA	Male	No	Eat pork at home only	1	1
31	NAYALA	Female	Yes	Never ate pork	1	0
31	NAYALA	Female		Never ate pork	1	0
31	NAYALA	Male	No	Never ate pork	1	0
31	NAYALA	Female	No	Eat pork at home only	1	0
31	NAYALA	Female	No	Never ate pork	0	0
31	NAYALA	Male	No	Ate pork before, not now	0	1
31	NAYALA	Male	No	Never ate pork	0	1
31	NAYALA	Female	No	Never ate pork	0	0
31	NAYALA	Male	No	Never ate pork	1	0
31	NAYALA	Male	No	Never ate pork	1	0
31	NAYALA	Female	Yes	Never ate pork	0	0
31	NAYALA	Female		Never ate pork	1	1
31	NAYALA	Female	No	Never ate pork	0	0
31	NAYALA	Male	No	Never ate pork	1	0
31	NAYALA	Male	Yes	Never ate pork	0	0
31	NAYALA	Male	No	Never ate pork	1	1
31	NAYALA	Male	No	Never ate pork	0	1
31	NAYALA	Male	No	Never ate pork	0	2
31	NAYALA	Male	No	Never ate pork	1	1
31	NAYALA	Female		Never ate pork	1	2
31	NAYALA	Female	No	Never ate pork	0	2
31	NAYALA	Male	No	Never ate pork	0	1
31	NAYALA	Male	No	Never ate pork	0	2
31	NAYALA	Female	No	Never ate pork	0	2
31	NAYALA	Male	Yes	Never ate pork	0	2
31	NAYALA	Female	No	Never ate pork	0	2
31	NAYALA	Female	Yes	Never ate pork	0	0
31	NAYALA	Female	No	Never ate pork	0	1
31	NAYALA	Female	No	Never ate pork	0	0
31	NAYALA	Female	No	Never ate pork	1	0
31	NAYALA	Female	No	Never ate pork	0	2
31	NAYALA	Male	No	Never ate pork	0	2
31	NAYALA	Male	No	Never ate pork	0	0
31	NAYALA	Male	Yes	Never ate pork	1	0
31	NAYALA	Male	No	Never ate pork	0	0
31	NAYALA	Female	No	Never ate pork	0	1
31	NAYALA	Female	No	Never ate pork	1	0
31	NAYALA	Male	No	Never ate pork	0	0
31	NAYALA	Female	No	Never ate pork	1	0
31	NAYALA	Female	No	Never ate pork	1	2
31	NAYALA	Male	No	Never ate pork	1	1
32	NAYALA	Male	Yes	Eat pork at home only	0	0
32	NAYALA	Male	No	Eat pork at home only	1	1
32	NAYALA	Male	No	Eat pork at home only	1	0
32	NAYALA	Female	No	Eat pork at home only	1	0
32	NAYALA	Male	No	Eat pork at home only	1	0
32	NAYALA	Male	No	Eat pork at the village market	0	1
32	NAYALA	Female	Yes	Eat pork at home only	1	0
32	NAYALA	Female	Yes	Eat pork at the village market	0	2
32	NAYALA	Female	Yes	Eat pork at home only	0	0
32	NAYALA	Male	No	Eat pork at home only	0	0
32	NAYALA	Female	Yes	Eat pork in other home	0	1
32	NAYALA	Female	Yes	Eat pork at home only	0	1
32	NAYALA	Male	Yes	Eat pork in other home	0	0
32	NAYALA	Female	No	Eat pork at home only	0	0
32	NAYALA	Male	No	Eat pork at home only	1	2
32	NAYALA	Female	No	Eat pork at home only	1	0
32	NAYALA	Male	Yes	Eat pork at home only	1	0
32	NAYALA	Female	No	Eat pork at home only	1	1
32	NAYALA	Male	Yes	Eat pork at home only	1	2
32	NAYALA	Male	No	Eat pork at home only	0	0
32	NAYALA	Female	Yes	Eat pork at home only	0	1
32	NAYALA	Female	Yes	Eat pork at home only	0	2
32	NAYALA	Male	No	Never ate pork	0	2
32	NAYALA	Female	Yes	Eat pork at home only	0	2
32	NAYALA	Female	No	Eat pork in other home	0	2
32	NAYALA	Female	No	Eat pork at home only	1	1
32	NAYALA	Female	Yes	Eat pork at home only	0	2
32	NAYALA	Female	No	Eat pork at the village market	0	1
32	NAYALA	Female	No	Eat pork at the village market	0	2
32	NAYALA	Female	No	Eat pork at home only	1	1
32	NAYALA				0
32	NAYALA	Male	Yes	Eat pork at home only	0	0
32	NAYALA	Female	Yes	Eat pork at home only	0	0
32	NAYALA	Female	No	Eat pork at home only	0	2
32	NAYALA	Female	Yes	Eat pork at home only	0	0
32	NAYALA	Female	No	Eat pork at home only	1	1
32	NAYALA	Female	No	Eat pork at home only	0	2
32	NAYALA	Male	No	Eat pork at home only	1	0
32	NAYALA	Female	Yes	Eat pork at home only	0	2
32	NAYALA	Male	No	Eat pork at home only	0	2
32	NAYALA	Female	No	Eat pork at home only	0	0
32	NAYALA	Male	Yes	Never ate pork	1	1
32	NAYALA	Male	Yes	Eat pork at home only	0	0
32	NAYALA	Male	No	Never ate pork	0	0
32	NAYALA	Female	No	Never ate pork	0	0
32	NAYALA	Male	Yes	Eat pork in other home	0	2
32	NAYALA	Male	Yes	Eat pork at home only	0	2
32	NAYALA	Female	No	Eat pork in other home	0	1
32	NAYALA	Male	No	Eat pork in other home	1	0
32	NAYALA	Female	No	Eat pork at home only	0	0
32	NAYALA	Male	No	Never ate pork	0	1
32	NAYALA	Male	Yes	Never ate pork	1	0
32	NAYALA	Male	Yes	Never ate pork	0	2
32	NAYALA	Female	No	Eat pork in other home	0	0
32	NAYALA	Male	No	Eat pork in other home	1	2
32	NAYALA	Female	No	Never ate pork	0	0
32	NAYALA	Female	Yes	Eat pork at home only	0	0
33	NAYALA	Male	No	Eat pork at home only	1	1
33	NAYALA	Female	No	Ate pork before, not now	0	1
33	NAYALA	Female	No	Eat pork at home only	0	0
33	NAYALA	Male	No	Never ate pork	0	2
33	NAYALA	Female	No	Eat pork at home only	0	0
33	NAYALA	Female	No	Never ate pork	0	1
33	NAYALA	Male	No	Eat pork at home only	0	2
33	NAYALA	Female	Yes	Never ate pork	1	1
33	NAYALA	Male	No	Eat pork in another village market	1	2
33	NAYALA	Female	No	Eat pork at home only	0	1
33	NAYALA	Female	No	Eat pork at home only	0	1
33	NAYALA	Male	No	Eat pork in another village market	0	1
33	NAYALA	Female	No	Eat pork at home only	0	1
33	NAYALA	Female	No	Eat pork at home only	1	0
33	NAYALA	Male	No	Eat pork in another village market	1	0
33	NAYALA	Female	No	Eat pork at the village market	0	0
33	NAYALA	Female	No	Eat pork at home only	1	1
33	NAYALA	Female	No	Eat pork at the village market	0	0
33	NAYALA	Female	No	Eat pork at home only	1	0
33	NAYALA	Male	No	Eat pork in another village market	0	0
33	NAYALA	Female	No	Eat pork at the village market	0	1
33	NAYALA	Female	No	Ate pork before, not now	1	2
33	NAYALA	Female	No	Eat pork at home only	0	1
33	NAYALA	Male	No	Eat pork at home only	0	1
33	NAYALA	Male	No	Eat pork in another village market	1	2
33	NAYALA	Male	No	Eat pork at home only	0	0
33	NAYALA	Male	No	Eat pork at home only	0	2
33	NAYALA	Male	No	Eat pork at home only	0	0
33	NAYALA	Female	No	Eat pork at home only	0	0
33	NAYALA	Female	No	Eat pork at home only	0	0
33	NAYALA	Female	No	Never ate pork	1	0
33	NAYALA	Female	No	Eat pork at home only	1	0
33	NAYALA	Female	No	Eat pork at the village market	0	0
33	NAYALA	Female	Yes	Eat pork at home only	0	0
33	NAYALA	Female	No	Never ate pork	1	0
33	NAYALA	Male	No	Eat pork at the village market	1	1
33	NAYALA	Female	No	Never ate pork	0	0
33	NAYALA	Female	No	Never ate pork	1	0
33	NAYALA	Female	No	Never ate pork	0	2
33	NAYALA	Male	Yes	Never ate pork	1	0
33	NAYALA	Female	No	Never ate pork	0	1
33	NAYALA	Male	No	Never ate pork	1	0
33	NAYALA	Female	No	Never ate pork	0	1
33	NAYALA	Female	No	Never ate pork	0	1
33	NAYALA	Female	No	Eat pork at home only	1	0
33	NAYALA	Female	No	Never ate pork	1	2
33	NAYALA	Male	No	Never ate pork	0	1
33	NAYALA	Male	No	Ate pork before, not now	0	2
33	NAYALA	Male	No	Never ate pork	0	0
33	NAYALA	Female	No	Never ate pork	0	2
33	NAYALA	Male	No	Ate pork before, not now	1	2
33	NAYALA	Male	Yes	Eat pork at the village market	0	1
33	NAYALA	Female	Yes	Never ate pork	0	2
33	NAYALA	Male	Yes	Never ate pork	0	2
33	NAYALA	Male	No	Never ate pork	1	0
33	NAYALA	Male	No	Ate pork before, not now	0	0
33	NAYALA	Male	No	Never ate pork	0	2
33	NAYALA	Female	No	Never ate pork	1	1
33	NAYALA	Female	No	Never ate pork	0	0
34	NAYALA	Female	No	Eat pork at home only	0	1
34	NAYALA	Male	No	Eat pork at home only	1	0
34	NAYALA	Female	No	Never ate pork	0	1
34	NAYALA	Female	No	Eat pork at the village market	1	2
34	NAYALA	Female	No	Eat pork in other home	1	0
34	NAYALA	Female	No	Eat pork at the village market	1	1
34	NAYALA	Female	No	Never ate pork	0	0
34	NAYALA	Female	No	Eat pork at home only	0	1
34	NAYALA	Female	No	Eat pork at the village market	1	1
34	NAYALA	Male	No	Never ate pork	0	0
34	NAYALA	Female	No	Eat pork in other home	1	0
34	NAYALA	Male	No	Eat pork at the village market	1	2
34	NAYALA	Female	No	Eat pork in other home	0	1
34	NAYALA	Male	No	Eat pork at home only	0	0
34	NAYALA	Male	No	Eat pork at home only	1	0
34	NAYALA	Female	No	Eat pork at home only	0	1
34	NAYALA	Male	No	Eat pork at the village market	1	0
34	NAYALA	Female	No	Eat pork at the village market	0	0
[truncated: 1,610 more rows]

## Sheet: vill_level
pct_pig_roam	vill	ph	perc_sand
27.8688	1	6.4	56.6667
37.5	2	6.4	56.6667
15.2542	3	6.8	60
11.2903	4	6.8	63.3333
46.0318	5	6.4	80
48.4375	6	6.2	73.3333
41.6667	7	5.8	60
41.9355	8	5.8	66.6667
15	9	6.6	80
8.77193	10	6.4	73.3333
53.9682	11	6.2	50
40.9836	12	7.6	73.3333
37.7049	13	7.8	73.3333
53.3333	14	6.4	63.3333
39.3443	15	6.8	80
38.7097	16	7.4	53.3333
51.5625	17	7.6	70
44.2623	18	7.6	70
11.8644	19	6.4	50
8.47458	20	6	76.6667
46.0318	21	7.6	73.3333
35.8209	22	6.6	53.3333
60	23	7.4	80
58.7302	24	6.8	80
47.4576	25	7.6	56.6667
50.7936	26	6.2	66.6667
8.33333	27	6.8	70
8.19672	28	7.6	60
23.3333	29	6.6	86.6667
32.2034	30	5.8	76.6667
16.3934	31	5.8	73.3333
12.5	32	6.8	46.6667
23.7288	33	7.6	73.3333
18.0328	34	6.8	66.6667
32.8125	35	6.4	60
22.5806	36	6.8	73.3333
21.6667	37	7.6	60
25	38	6.8	36.6667
1.69491	39	7.6	56.6667
24.5614	40	6.8	46.6667
18.1818	41	6.6	50
28.5714	42	7.6	60
25.3968	43	6.8	33.3333
26.9841	44	6.8	53.3333
24.5902	45	5.4	13.3333
35.9375	46	6.6	66.6667
41.5385	47	6.8	70
37.8788	48	5.8	66.6667
33.871	49	6	46.6667
33.3333	50	6.6	80
37.0968	51	7.8	76.6667
45.3125	52	7.8	66.6667
22.9508	53	8	50
30.6452	54	8.2	46.6667
26.2295	55	7.8	56.6667
37.5	56	7	63.3333
60.3175	57	7.6	66.6667
51.6129	58
49.2308	59	6.8	76.6667
53.9682	60	6.4	46.6667
